# Supplementary material for: Dichloridobis(2-methyl­quinolin-8-olato-κ2 N,O)tin(IV)
Source: Acta Crystallogr Sect E Struct Rep Online. 2009 Jun 6;65(Pt 7):m719. doi: 10.1107/S1600536809020340 (PMC2969261; doi:10.1107/S1600536809020340)
Supplement: Supplementary file 1 [file e-65-0m719-sup1.cif]

##############################################################################
###                                                                        ###
###        Electronic paper (Acta Crystallographica Section E)             ###
###                                                                        ###
##############################################################################
#                                                                            #
# This CIF contains the data in a paper accepted for publication in Acta     #
# Crystallographica Section E. It conforms to the requirements of Notes      #
# for Authors for Section E, and has been peer reviewed under the auspices   #
# of the IUCr Commission on Journals.                                        #
#                                                                            #
# Full details of the Crystallographic Information File format               #
# are given in the paper "The Crystallographic Information File (CIF):       #
# a New Standard Archive File for Crystallography" by S. R. Hall, F. H.      #
# Allen and I. D. Brown [Acta Cryst. (1991), A47, 655-685].                  #
#                                                                            #
# The current version of the core CIF dictionary is obtainable from          #
# ftp://ftp.iucr.org/pub/cif_core.dic. The current version number is 2.4.    #
#                                                                            #
# Software is freely available for graphical display of the structure(s) in  #
# this CIF.  For information consult the CIF home page http://www.iucr.org/  #
# cif/home.html                                                              #
#                                                                            #
# This file may be used for bona fide research purposes within the           #
# scientific community so long as proper attribution is given to the journal # 
# article from which it was obtained.                                        #
#                                                                            #
##############################################################################
                                             
data_global
_audit_creation_method     SHELXL-97
_journal_date_recd_electronic     2009-05-27
_journal_date_accepted     2009-05-28
_journal_name_full     'Acta Crystallographica, Section E'
_journal_year     2009
_journal_volume     65
_journal_issue      7
_journal_page_first     m719
_journal_page_last     m719
_journal_paper_category     QM
_journal_coeditor_code     TK2467
_publ_contact_author
;
Dr. Seik Weng Ng
Department of Chemistry
University of Malaya
50603 Kuala Lumpur
Malaysia
;
_publ_contact_author_email     seikweng@um.edu.my
_publ_contact_author_fax     '03 7967 4193'
_publ_contact_author_phone     '03 7967 6778'
_publ_section_title
;
Dichloridobis(2-methylquinolin-8-olato-\k^2^<i>N</i>,<i>O</i>)tin(IV)
;
loop_
    _publ_author_name
    _publ_author_address
    'Lo, Kong Mun'
;
Department of Chemistry
University of Malaya
50603 Kuala Lumpur
Malaysia
;
    'Ng, Seik Weng'
;
Department of Chemistry
University of Malaya
50603 Kuala Lumpur
Malaysia
;
_publ_section_synopsis     .
data_I
_audit_creation_method     SHELXL-97
_chemical_name_systematic
;
Dichloridobis(2-methylquinolin-8-olato-\k^2^<i>N</i>,<i>O</i>)tin(IV)
;
_chemical_name_common     ?
_chemical_formula_moiety     'C20 H16 Cl2 N2 O2 Sn'
_chemical_formula_sum     'C20 H16 Cl2 N2 O2 Sn'
_chemical_formula_iupac     '[Sn (C10 H8 N O)2 Cl2]'
_chemical_formula_weight     505.94
_chemical_melting_point     ?
_symmetry_cell_setting     Triclinic
_symmetry_space_group_name_H-M     'P -1'
_symmetry_space_group_name_Hall     '-P 1'
loop_
    _symmetry_equiv_pos_as_xyz
    'x, y, z'
    '-x, -y, -z'
_cell_length_a     7.96510(10)
_cell_length_b     9.63360(10)
_cell_length_c     12.8337(2)
_cell_angle_alpha     94.5990(10)
_cell_angle_beta     90.2620(10)
_cell_angle_gamma     109.2360(10)
_cell_volume     926.29(2)
_cell_formula_units_Z     2
_cell_measurement_reflns_used     9941
_cell_measurement_theta_min     2.4
_cell_measurement_theta_max     28.2
_cell_measurement_temperature     133(2)
_exptl_crystal_description     Prism
_exptl_crystal_colour     'pale yellow'
_exptl_crystal_size_max     0.20
_exptl_crystal_size_mid     0.10
_exptl_crystal_size_min     0.05
_exptl_crystal_density_diffrn     1.814
_exptl_crystal_density_meas     ?
_exptl_crystal_density_method     'not measured'
_exptl_crystal_F_000     500
_exptl_absorpt_coefficient_mu     1.686
_exptl_absorpt_correction_type     Multi-scan
_exptl_absorpt_process_details     '(SADABS; Sheldrick, 1996)'
_exptl_absorpt_correction_T_min     0.729
_exptl_absorpt_correction_T_max     0.920
_diffrn_ambient_temperature     133(2)
_diffrn_radiation_type     MoK\a
_diffrn_radiation_wavelength     0.71073
_diffrn_radiation_source     'fine-focus sealed tube'
_diffrn_radiation_monochromator     graphite
_diffrn_measurement_device_type     'Bruker SMART APEX'
_diffrn_measurement_method     \w
_diffrn_detector_area_resol_mean     ?
_diffrn_reflns_number     7670
_diffrn_reflns_av_R_equivalents     0.015
_diffrn_reflns_av_sigmaI/netI     0.026
_diffrn_reflns_theta_min     1.6
_diffrn_reflns_theta_max     27.5
_diffrn_reflns_theta_full     27.5
_diffrn_measured_fraction_theta_max     0.980
_diffrn_measured_fraction_theta_full     0.980
_diffrn_reflns_limit_h_min     -10
_diffrn_reflns_limit_h_max     10
_diffrn_reflns_limit_k_min     -12
_diffrn_reflns_limit_k_max     12
_diffrn_reflns_limit_l_min     -16
_diffrn_reflns_limit_l_max     16
_diffrn_standards_number     0
_diffrn_standards_interval_count     0
_diffrn_standards_interval_time     0
_diffrn_standards_decay_%     0
_reflns_number_total     4189
_reflns_number_gt     3905
_reflns_threshold_expression     I>2\s(I)
_refine_ls_structure_factor_coef     Fsqd
_refine_ls_matrix_type     full
_refine_ls_R_factor_all     0.025
_refine_ls_R_factor_gt     0.023
_refine_ls_wR_factor_gt     0.059
_refine_ls_wR_factor_ref     0.060
_refine_ls_goodness_of_fit_ref     1.03
_refine_ls_restrained_S_all     1.03
_refine_ls_number_reflns     4189
_refine_ls_number_parameters     246
_refine_ls_number_restraints     0
_refine_ls_hydrogen_treatment     constr
_refine_ls_weighting_scheme     calc
_refine_ls_weighting_details
         'calc w=1/[\s^2^(Fo^2^)+(0.0346P)^2^+0.4719P] where P=(Fo^2^+2Fc^2^)/3'
_atom_sites_solution_hydrogens     geom
_atom_sites_solution_primary     direct
_atom_sites_solution_secondary     difmap
_refine_ls_shift/su_max     0.001
_refine_ls_shift/su_mean     0.001
_refine_diff_density_max     0.79
_refine_diff_density_min     -0.34
_refine_ls_extinction_method     none
_refine_ls_extinction_coef     ?
loop_
    _atom_type_symbol
    _atom_type_description
    _atom_type_scat_dispersion_real
    _atom_type_scat_dispersion_imag
    _atom_type_scat_source
    'C' 'C' 0.0033 0.0016
                         'International Tables Vol C Tables 4.2.6.8 and 6.1.1.4'
    'H' 'H' 0.0000 0.0000
                         'International Tables Vol C Tables 4.2.6.8 and 6.1.1.4'
    'N' 'N' 0.0061 0.0033
                         'International Tables Vol C Tables 4.2.6.8 and 6.1.1.4'
    'O' 'O' 0.0106 0.0060
                         'International Tables Vol C Tables 4.2.6.8 and 6.1.1.4'
    'Cl' 'Cl' 0.1484 0.1585
                         'International Tables Vol C Tables 4.2.6.8 and 6.1.1.4'
    'Sn' 'Sn' -0.6537 1.4246
                         'International Tables Vol C Tables 4.2.6.8 and 6.1.1.4'
_computing_data_collection     'APEX2 (Bruker, 2007)'
_computing_cell_refinement     'SAINT (Bruker, 2007)'
_computing_data_reduction     'SAINT (Bruker, 2007)'
_computing_structure_solution     'SHELXS97 (Sheldrick, 2008)'
_computing_structure_refinement     'SHELXL97 (Sheldrick, 2008)'
_computing_molecular_graphics     'X-SEED (Barbour, 2001)'
_computing_publication_material     'publCIF (Westrip, 2009)'
loop_
    _atom_site_type_symbol
    _atom_site_label
    _atom_site_fract_x
    _atom_site_fract_y
    _atom_site_fract_z
    _atom_site_U_iso_or_equiv
    _atom_site_adp_type
    _atom_site_calc_flag
    _atom_site_refinement_flags
    _atom_site_occupancy
    _atom_site_disorder_assembly
    _atom_site_disorder_group
    Sn Sn1 0.276677(18) 0.727420(15) 0.279378(11) 0.01746(6) Uani d . 1 . .
    Cl Cl1 0.03285(7) 0.77602(6) 0.20001(4) 0.02382(12) Uani d . 1 . .
    Cl Cl2 0.24196(8) 0.82902(6) 0.44903(4) 0.02532(12) Uani d . 1 . .
    N N1 0.4783(2) 0.6315(2) 0.34153(14) 0.0183(4) Uani d . 1 . .
    N N2 0.3536(2) 0.6733(2) 0.11290(15) 0.0200(4) Uani d . 1 . .
    O O1 0.1236(2) 0.51786(17) 0.29867(13) 0.0221(3) Uani d . 1 . .
    O O2 0.4661(2) 0.91742(17) 0.25039(13) 0.0240(3) Uani d . 1 . .
    C C1 0.7366(3) 0.8568(3) 0.37939(19) 0.0250(5) Uani d . 1 . .
    H H1A 0.6522 0.9047 0.4057 0.038 Uiso calc R 1 . .
    H H1B 0.7746 0.8885 0.3101 0.038 Uiso calc R 1 . .
    H H1C 0.8406 0.8847 0.4275 0.038 Uiso calc R 1 . .
    C C2 0.6490(3) 0.6930(3) 0.37157(17) 0.0200(4) Uani d . 1 . .
    C C3 0.7488(3) 0.6025(3) 0.39744(19) 0.0247(5) Uani d . 1 . .
    H H3 0.8709 0.6470 0.4177 0.030 Uiso calc R 1 . .
    C C4 0.6739(3) 0.4537(3) 0.39396(19) 0.0260(5) Uani d . 1 . .
    H H4 0.7444 0.3948 0.4093 0.031 Uiso calc R 1 . .
    C C5 0.4912(3) 0.3865(3) 0.36755(17) 0.0225(5) Uani d . 1 . .
    C C6 0.3986(4) 0.2331(3) 0.36603(19) 0.0283(5) Uani d . 1 . .
    H H6 0.4603 0.1673 0.3807 0.034 Uiso calc R 1 . .
    C C7 0.2184(4) 0.1802(3) 0.3431(2) 0.0311(6) Uani d . 1 . .
    H H7 0.1567 0.0772 0.3419 0.037 Uiso calc R 1 . .
    C C8 0.1239(3) 0.2753(3) 0.32133(19) 0.0272(5) Uani d . 1 . .
    H H8 -0.0009 0.2360 0.3073 0.033 Uiso calc R 1 . .
    C C9 0.2103(3) 0.4248(2) 0.32009(17) 0.0208(4) Uani d . 1 . .
    C C10 0.3970(3) 0.4819(2) 0.34239(17) 0.0192(4) Uani d . 1 . .
    C C11 0.1273(3) 0.4305(3) 0.0696(2) 0.0285(5) Uani d . 1 . .
    H H11A 0.0424 0.4658 0.1094 0.043 Uiso calc R 1 . .
    H H11B 0.1706 0.3684 0.1120 0.043 Uiso calc R 1 . .
    H H11C 0.0685 0.3729 0.0053 0.043 Uiso calc R 1 . .
    C C12 0.2808(3) 0.5597(3) 0.04230(18) 0.0228(5) Uani d . 1 . .
    C C13 0.3471(4) 0.5605(3) -0.0607(2) 0.0302(5) Uani d . 1 . .
    H H13 0.2915 0.4812 -0.1117 0.036 Uiso calc R 1 . .
    C C14 0.4896(4) 0.6746(3) -0.0858(2) 0.0313(6) Uani d . 1 . .
    H H14 0.5352 0.6729 -0.1540 0.038 Uiso calc R 1 . .
    C C15 0.5713(3) 0.7955(3) -0.01254(19) 0.0269(5) Uani d . 1 . .
    C C16 0.7162(3) 0.9198(3) -0.0338(2) 0.0348(6) Uani d . 1 . .
    H H16 0.7712 0.9228 -0.0995 0.042 Uiso calc R 1 . .
    C C17 0.7769(4) 1.0357(3) 0.0405(2) 0.0374(7) Uani d . 1 . .
    H H17 0.8772 1.1177 0.0265 0.045 Uiso calc R 1 . .
    C C18 0.6947(3) 1.0370(3) 0.1376(2) 0.0311(6) Uani d . 1 . .
    H H18 0.7378 1.1204 0.1871 0.037 Uiso calc R 1 . .
    C C19 0.5515(3) 0.9171(3) 0.16080(19) 0.0238(5) Uani d . 1 . .
    C C20 0.4932(3) 0.7921(3) 0.08655(18) 0.0212(5) Uani d . 1 . .
loop_
    _atom_site_aniso_label
    _atom_site_aniso_U_11
    _atom_site_aniso_U_22
    _atom_site_aniso_U_33
    _atom_site_aniso_U_12
    _atom_site_aniso_U_13
    _atom_site_aniso_U_23
    Sn1 0.01921(8) 0.01482(8) 0.01839(9) 0.00572(6) 0.00134(6) 0.00120(6)
    Cl1 0.0241(3) 0.0261(3) 0.0234(3) 0.0112(2) 0.0001(2) 0.0025(2)
    Cl2 0.0310(3) 0.0255(3) 0.0213(3) 0.0128(2) 0.0006(2) -0.0018(2)
    N1 0.0213(9) 0.0184(9) 0.0158(9) 0.0071(7) 0.0017(7) 0.0015(7)
    N2 0.0210(9) 0.0214(9) 0.0193(9) 0.0091(8) 0.0002(7) 0.0034(8)
    O1 0.0194(7) 0.0183(8) 0.0275(9) 0.0041(6) 0.0000(6) 0.0045(7)
    O2 0.0267(8) 0.0169(8) 0.0258(9) 0.0037(6) 0.0018(7) 0.0016(7)
    C1 0.0209(10) 0.0239(12) 0.0271(12) 0.0038(9) -0.0021(9) -0.0004(10)
    C2 0.0215(10) 0.0230(11) 0.0152(10) 0.0067(9) 0.0024(8) 0.0019(9)
    C3 0.0206(10) 0.0332(13) 0.0220(12) 0.0110(10) 0.0017(9) 0.0042(10)
    C4 0.0322(12) 0.0309(13) 0.0214(12) 0.0187(11) 0.0019(9) 0.0048(10)
    C5 0.0310(12) 0.0241(11) 0.0150(11) 0.0124(10) 0.0016(9) 0.0026(9)
    C6 0.0436(14) 0.0219(12) 0.0236(12) 0.0161(11) -0.0004(10) 0.0035(10)
    C7 0.0463(15) 0.0151(11) 0.0286(13) 0.0058(10) -0.0042(11) 0.0019(10)
    C8 0.0304(12) 0.0218(12) 0.0260(13) 0.0036(10) -0.0031(10) 0.0040(10)
    C9 0.0265(11) 0.0172(10) 0.0182(11) 0.0064(9) 0.0004(9) 0.0020(9)
    C10 0.0262(11) 0.0173(10) 0.0144(10) 0.0080(9) 0.0014(8) 0.0005(8)
    C11 0.0342(13) 0.0235(12) 0.0256(13) 0.0074(10) -0.0039(10) -0.0018(10)
    C12 0.0259(11) 0.0239(11) 0.0216(12) 0.0123(9) -0.0006(9) 0.0010(9)
    C13 0.0362(13) 0.0364(14) 0.0233(12) 0.0198(12) -0.0007(10) -0.0004(11)
    C14 0.0365(13) 0.0439(15) 0.0199(12) 0.0213(12) 0.0050(10) 0.0065(11)
    C15 0.0265(12) 0.0349(14) 0.0241(12) 0.0150(10) 0.0038(10) 0.0088(11)
    C16 0.0294(13) 0.0446(16) 0.0329(15) 0.0120(12) 0.0106(11) 0.0184(13)
    C17 0.0258(12) 0.0406(16) 0.0446(17) 0.0049(11) 0.0063(11) 0.0231(14)
    C18 0.0285(12) 0.0271(13) 0.0349(14) 0.0035(10) -0.0028(11) 0.0110(11)
    C19 0.0219(10) 0.0247(12) 0.0257(12) 0.0076(9) 0.0000(9) 0.0090(10)
    C20 0.0194(10) 0.0242(11) 0.0223(12) 0.0091(9) 0.0005(8) 0.0073(9)
loop_
    _geom_bond_atom_site_label_1
    _geom_bond_atom_site_label_2
    _geom_bond_site_symmetry_2
    _geom_bond_distance
    _geom_bond_publ_flag
    Sn1 O2 . 2.0149(16) ?
    Sn1 O1 . 2.0211(16) ?
    Sn1 N1 . 2.2703(18) ?
    Sn1 N2 . 2.2925(19) ?
    Sn1 Cl2 . 2.3700(6) ?
    Sn1 Cl1 . 2.3846(5) ?
    N1 C2 . 1.332(3) ?
    N1 C10 . 1.373(3) ?
    N2 C12 . 1.332(3) ?
    N2 C20 . 1.374(3) ?
    O1 C9 . 1.342(3) ?
    O2 C19 . 1.339(3) ?
    C1 C2 . 1.496(3) ?
    C1 H1A . 0.9800 ?
    C1 H1B . 0.9800 ?
    C1 H1C . 0.9800 ?
    C2 C3 . 1.415(3) ?
    C3 C4 . 1.356(4) ?
    C3 H3 . 0.9500 ?
    C4 C5 . 1.411(3) ?
    C4 H4 . 0.9500 ?
    C5 C6 . 1.416(3) ?
    C5 C10 . 1.418(3) ?
    C6 C7 . 1.377(4) ?
    C6 H6 . 0.9500 ?
    C7 C8 . 1.406(3) ?
    C7 H7 . 0.9500 ?
    C8 C9 . 1.379(3) ?
    C8 H8 . 0.9500 ?
    C9 C10 . 1.424(3) ?
    C11 C12 . 1.495(3) ?
    C11 H11A . 0.9800 ?
    C11 H11B . 0.9800 ?
    C11 H11C . 0.9800 ?
    C12 C13 . 1.425(3) ?
    C13 C14 . 1.356(4) ?
    C13 H13 . 0.9500 ?
    C14 C15 . 1.408(4) ?
    C14 H14 . 0.9500 ?
    C15 C16 . 1.409(4) ?
    C15 C20 . 1.416(3) ?
    C16 C17 . 1.364(4) ?
    C16 H16 . 0.9500 ?
    C17 C18 . 1.411(4) ?
    C17 H17 . 0.9500 ?
    C18 C19 . 1.384(3) ?
    C18 H18 . 0.9500 ?
    C19 C20 . 1.420(3) ?
loop_
    _geom_angle_atom_site_label_1
    _geom_angle_atom_site_label_2
    _geom_angle_atom_site_label_3
    _geom_angle_site_symmetry_1
    _geom_angle_site_symmetry_3
    _geom_angle
    _geom_angle_publ_flag
    O2 Sn1 O1 . . 168.37(6) ?
    O2 Sn1 N1 . . 92.76(7) ?
    O1 Sn1 N1 . . 78.04(6) ?
    O2 Sn1 N2 . . 77.90(7) ?
    O1 Sn1 N2 . . 94.63(7) ?
    N1 Sn1 N2 . . 88.77(6) ?
    O2 Sn1 Cl2 . . 90.74(5) ?
    O1 Sn1 Cl2 . . 96.53(5) ?
    N1 Sn1 Cl2 . . 91.39(5) ?
    N2 Sn1 Cl2 . . 168.62(5) ?
    O2 Sn1 Cl1 . . 97.04(5) ?
    O1 Sn1 Cl1 . . 91.31(5) ?
    N1 Sn1 Cl1 . . 167.95(5) ?
    N2 Sn1 Cl1 . . 86.47(5) ?
    Cl2 Sn1 Cl1 . . 95.46(2) ?
    C2 N1 C10 . . 119.95(19) ?
    C2 N1 Sn1 . . 132.09(15) ?
    C10 N1 Sn1 . . 107.93(14) ?
    C12 N2 C20 . . 120.0(2) ?
    C12 N2 Sn1 . . 132.03(15) ?
    C20 N2 Sn1 . . 107.76(15) ?
    C9 O1 Sn1 . . 116.18(13) ?
    C19 O2 Sn1 . . 116.82(15) ?
    C2 C1 H1A . . 109.5 ?
    C2 C1 H1B . . 109.5 ?
    H1A C1 H1B . . 109.5 ?
    C2 C1 H1C . . 109.5 ?
    H1A C1 H1C . . 109.5 ?
    H1B C1 H1C . . 109.5 ?
    N1 C2 C3 . . 119.7(2) ?
    N1 C2 C1 . . 120.9(2) ?
    C3 C2 C1 . . 119.4(2) ?
    C4 C3 C2 . . 121.4(2) ?
    C4 C3 H3 . . 119.3 ?
    C2 C3 H3 . . 119.3 ?
    C3 C4 C5 . . 119.9(2) ?
    C3 C4 H4 . . 120.0 ?
    C5 C4 H4 . . 120.0 ?
    C4 C5 C6 . . 124.3(2) ?
    C4 C5 C10 . . 116.5(2) ?
    C6 C5 C10 . . 119.2(2) ?
    C7 C6 C5 . . 119.4(2) ?
    C7 C6 H6 . . 120.3 ?
    C5 C6 H6 . . 120.3 ?
    C6 C7 C8 . . 121.4(2) ?
    C6 C7 H7 . . 119.3 ?
    C8 C7 H7 . . 119.3 ?
    C9 C8 C7 . . 120.7(2) ?
    C9 C8 H8 . . 119.7 ?
    C7 C8 H8 . . 119.7 ?
    O1 C9 C8 . . 121.9(2) ?
    O1 C9 C10 . . 119.2(2) ?
    C8 C9 C10 . . 118.9(2) ?
    N1 C10 C5 . . 122.3(2) ?
    N1 C10 C9 . . 117.31(19) ?
    C5 C10 C9 . . 120.4(2) ?
    C12 C11 H11A . . 109.5 ?
    C12 C11 H11B . . 109.5 ?
    H11A C11 H11B . . 109.5 ?
    C12 C11 H11C . . 109.5 ?
    H11A C11 H11C . . 109.5 ?
    H11B C11 H11C . . 109.5 ?
    N2 C12 C13 . . 120.3(2) ?
    N2 C12 C11 . . 120.5(2) ?
    C13 C12 C11 . . 119.2(2) ?
    C14 C13 C12 . . 120.0(3) ?
    C14 C13 H13 . . 120.0 ?
    C12 C13 H13 . . 120.0 ?
    C13 C14 C15 . . 121.2(2) ?
    C13 C14 H14 . . 119.4 ?
    C15 C14 H14 . . 119.4 ?
    C16 C15 C20 . . 119.3(2) ?
    C16 C15 C14 . . 124.4(2) ?
    C20 C15 C14 . . 116.2(2) ?
    C17 C16 C15 . . 119.5(2) ?
    C17 C16 H16 . . 120.2 ?
    C15 C16 H16 . . 120.2 ?
    C16 C17 C18 . . 121.7(2) ?
    C16 C17 H17 . . 119.1 ?
    C18 C17 H17 . . 119.1 ?
    C19 C18 C17 . . 120.2(3) ?
    C19 C18 H18 . . 119.9 ?
    C17 C18 H18 . . 119.9 ?
    O2 C19 C18 . . 121.6(2) ?
    O2 C19 C20 . . 119.7(2) ?
    C18 C19 C20 . . 118.7(2) ?
    N2 C20 C15 . . 122.2(2) ?
    N2 C20 C19 . . 117.4(2) ?
    C15 C20 C19 . . 120.3(2) ?
loop_
    _geom_torsion_atom_site_label_1
    _geom_torsion_atom_site_label_2
    _geom_torsion_atom_site_label_3
    _geom_torsion_atom_site_label_4
    _geom_torsion_site_symmetry_1
    _geom_torsion_site_symmetry_2
    _geom_torsion_site_symmetry_3
    _geom_torsion_site_symmetry_4
    _geom_torsion
    _geom_torsion_publ_flag
    O2 Sn1 N1 C2 . . . . 14.7(2) ?
    O1 Sn1 N1 C2 . . . . -172.5(2) ?
    N2 Sn1 N1 C2 . . . . 92.5(2) ?
    Cl2 Sn1 N1 C2 . . . . -76.09(19) ?
    Cl1 Sn1 N1 C2 . . . . 159.21(17) ?
    O2 Sn1 N1 C10 . . . . -163.29(14) ?
    O1 Sn1 N1 C10 . . . . 9.52(14) ?
    N2 Sn1 N1 C10 . . . . -85.47(14) ?
    Cl2 Sn1 N1 C10 . . . . 105.91(13) ?
    Cl1 Sn1 N1 C10 . . . . -18.8(3) ?
    O2 Sn1 N2 C12 . . . . -170.0(2) ?
    O1 Sn1 N2 C12 . . . . 19.05(19) ?
    N1 Sn1 N2 C12 . . . . 96.95(19) ?
    Cl2 Sn1 N2 C12 . . . . -172.14(17) ?
    Cl1 Sn1 N2 C12 . . . . -71.98(19) ?
    O2 Sn1 N2 C20 . . . . 4.49(13) ?
    O1 Sn1 N2 C20 . . . . -166.49(13) ?
    N1 Sn1 N2 C20 . . . . -88.60(14) ?
    Cl2 Sn1 N2 C20 . . . . 2.3(3) ?
    Cl1 Sn1 N2 C20 . . . . 102.47(13) ?
    O2 Sn1 O1 C9 . . . . 28.5(4) ?
    N1 Sn1 O1 C9 . . . . -9.83(15) ?
    N2 Sn1 O1 C9 . . . . 77.92(16) ?
    Cl2 Sn1 O1 C9 . . . . -99.87(15) ?
    Cl1 Sn1 O1 C9 . . . . 164.49(15) ?
    O1 Sn1 O2 C19 . . . . 44.7(4) ?
    N1 Sn1 O2 C19 . . . . 82.07(16) ?
    N2 Sn1 O2 C19 . . . . -6.07(15) ?
    Cl2 Sn1 O2 C19 . . . . 173.50(15) ?
    Cl1 Sn1 O2 C19 . . . . -90.91(15) ?
    C10 N1 C2 C3 . . . . 4.3(3) ?
    Sn1 N1 C2 C3 . . . . -173.52(15) ?
    C10 N1 C2 C1 . . . . -175.1(2) ?
    Sn1 N1 C2 C1 . . . . 7.1(3) ?
    N1 C2 C3 C4 . . . . -1.0(3) ?
    C1 C2 C3 C4 . . . . 178.4(2) ?
    C2 C3 C4 C5 . . . . -2.2(4) ?
    C3 C4 C5 C6 . . . . -177.2(2) ?
    C3 C4 C5 C10 . . . . 2.1(3) ?
    C4 C5 C6 C7 . . . . 177.4(2) ?
    C10 C5 C6 C7 . . . . -1.8(3) ?
    C5 C6 C7 C8 . . . . -0.2(4) ?
    C6 C7 C8 C9 . . . . 1.5(4) ?
    Sn1 O1 C9 C8 . . . . -171.26(18) ?
    Sn1 O1 C9 C10 . . . . 8.9(3) ?
    C7 C8 C9 O1 . . . . 179.4(2) ?
    C7 C8 C9 C10 . . . . -0.7(4) ?
    C2 N1 C10 C5 . . . . -4.4(3) ?
    Sn1 N1 C10 C5 . . . . 173.84(17) ?
    C2 N1 C10 C9 . . . . 173.6(2) ?
    Sn1 N1 C10 C9 . . . . -8.2(2) ?
    C4 C5 C10 N1 . . . . 1.2(3) ?
    C6 C5 C10 N1 . . . . -179.5(2) ?
    C4 C5 C10 C9 . . . . -176.7(2) ?
    C6 C5 C10 C9 . . . . 2.6(3) ?
    O1 C9 C10 N1 . . . . 0.5(3) ?
    C8 C9 C10 N1 . . . . -179.3(2) ?
    O1 C9 C10 C5 . . . . 178.6(2) ?
    C8 C9 C10 C5 . . . . -1.3(3) ?
    C20 N2 C12 C13 . . . . 0.0(3) ?
    Sn1 N2 C12 C13 . . . . 173.93(16) ?
    C20 N2 C12 C11 . . . . -179.3(2) ?
    Sn1 N2 C12 C11 . . . . -5.4(3) ?
    N2 C12 C13 C14 . . . . 2.7(3) ?
    C11 C12 C13 C14 . . . . -178.0(2) ?
    C12 C13 C14 C15 . . . . -1.8(4) ?
    C13 C14 C15 C16 . . . . -178.1(2) ?
    C13 C14 C15 C20 . . . . -1.6(3) ?
    C20 C15 C16 C17 . . . . -1.1(4) ?
    C14 C15 C16 C17 . . . . 175.2(2) ?
    C15 C16 C17 C18 . . . . -2.1(4) ?
    C16 C17 C18 C19 . . . . 1.8(4) ?
    Sn1 O2 C19 C18 . . . . -173.95(17) ?
    Sn1 O2 C19 C20 . . . . 7.0(3) ?
    C17 C18 C19 O2 . . . . -177.2(2) ?
    C17 C18 C19 C20 . . . . 1.9(3) ?
    C12 N2 C20 C15 . . . . -3.7(3) ?
    Sn1 N2 C20 C15 . . . . -178.95(17) ?
    C12 N2 C20 C19 . . . . 172.74(19) ?
    Sn1 N2 C20 C19 . . . . -2.5(2) ?
    C16 C15 C20 N2 . . . . -178.9(2) ?
    C14 C15 C20 N2 . . . . 4.4(3) ?
    C16 C15 C20 C19 . . . . 4.7(3) ?
    C14 C15 C20 C19 . . . . -171.9(2) ?
    O2 C19 C20 N2 . . . . -2.5(3) ?
    C18 C19 C20 N2 . . . . 178.4(2) ?
    O2 C19 C20 C15 . . . . 174.04(19) ?
    C18 C19 C20 C15 . . . . -5.1(3) ?
