# Supplementary material for: Dichloridobis(2-methyl­quinolin-8-olato-κ2 N,O)tin(IV)
Source: Acta Crystallogr Sect E Struct Rep Online. 2009 Jun 6;65(Pt 7):m719. doi: 10.1107/S1600536809020340 (PMC2969261; doi:10.1107/S1600536809020340)
Supplement: Supplementary file 2 [file e-65-0m719-Isup2.hkl]

# 
# h,k,l, Fc-squared, Fo-squared, sigma(Fo-squared) and status flag 
# 
data_I
_shelx_title ' sn in P1' 
_shelx_refln_list_code          4 
_shelx_F_calc_maximum      192.88 
_exptl_crystal_F_000       500.00 
_reflns_d_resolution_high  0.7696 
 
loop_ 
 _symmetry_equiv_pos_as_xyz 
 'x, y, z' 
 '-x, -y, -z' 
 
_cell_length_a     7.9651 
_cell_length_b     9.6336 
_cell_length_c    12.8337 
_cell_angle_alpha  94.599 
_cell_angle_beta   90.262 
_cell_angle_gamma 109.236 
 
_shelx_F_squared_multiplier     1.000 
 
loop_ 
 _refln_index_h 
 _refln_index_k 
 _refln_index_l 
 _refln_F_squared_calc 
 _refln_F_squared_meas 
 _refln_F_squared_sigma 
 _refln_observed_status 
   1   0   0     6006.54     6546.93     64.11 o 
   2   0   0     9486.77     9938.62     95.56 o 
   3   0   0      681.36      639.26     11.21 o 
   4   0   0     8652.21     8616.65    105.44 o 
   5   0   0     2661.26     2745.06     54.82 o 
   6   0   0      694.22      672.98     22.95 o 
   7   0   0      899.92      900.79     19.77 o 
   8   0   0      632.52      549.52     16.15 o 
   9   0   0      499.68      488.51     16.46 o 
 -10   1   0      247.51      245.71     12.71 o 
  -9   1   0      113.39      109.10      8.68 o 
  -8   1   0     1673.52     1654.08     33.79 o 
  -7   1   0        1.23        2.45      3.90 o 
  -6   1   0      296.62      262.68      8.39 o 
  -5   1   0     1726.62     1708.84     29.21 o 
  -4   1   0     1175.58     1141.94     20.38 o 
  -3   1   0     4416.82     4589.72     74.52 o 
  -2   1   0      676.47      701.35     33.97 o 
  -1   1   0     6403.16     7036.62     64.77 o 
   0   1   0     1525.69     1628.36     20.28 o 
   1   1   0     6841.28     6909.97     83.83 o 
   2   1   0      524.77      627.31     12.31 o 
   3   1   0     5592.74     5835.85     92.13 o 
   4   1   0     6566.08     6768.77     84.99 o 
   5   1   0     4549.04     4502.83     61.42 o 
   6   1   0     1061.26     1025.10     30.62 o 
   7   1   0       10.23       11.07      6.51 o 
   8   1   0      461.60      465.43     25.83 o 
   9   1   0      312.41      309.75     13.79 o 
 -10   2   0       82.56       65.01     11.23 o 
  -9   2   0      585.05      568.91     21.68 o 
  -8   2   0        7.90       10.58      4.40 o 
  -7   2   0      657.34      664.49     14.15 o 
  -6   2   0        2.33        7.02      3.76 o 
  -5   2   0      323.20      317.97      8.51 o 
  -4   2   0     2974.24     2876.80     30.87 o 
  -3   2   0     2648.08     2521.67     26.09 o 
  -2   2   0      318.41      478.69      6.16 o 
  -1   2   0      333.10      359.03      6.87 o 
   0   2   0     9094.52     9594.31     88.10 o 
   1   2   0      203.43      224.32     10.30 o 
   2   2   0     4908.00     4820.90     71.88 o 
   3   2   0     1062.78      942.52     18.08 o 
   4   2   0     5406.17     5391.29     70.92 o 
   5   2   0      523.74      527.89     30.52 o 
   6   2   0     1497.45     1400.47     38.69 o 
   7   2   0      620.06      610.36     25.45 o 
   8   2   0      429.75      403.69     22.34 o 
   9   2   0      894.25      956.66     24.42 o 
 -10   3   0      197.24      212.80     17.28 o 
  -9   3   0       14.60       11.96      7.67 o 
  -8   3   0     1555.91     1503.81     27.05 o 
  -7   3   0       19.80       20.91      3.82 o 
  -6   3   0       83.77       96.48      5.26 o 
  -5   3   0      557.19      623.59     11.12 o 
  -4   3   0     2512.90     2579.47     27.82 o 
  -3   3   0     3260.51     3526.23     30.91 o 
  -2   3   0       23.12       48.23      4.43 o 
  -1   3   0     1378.48     1327.33     18.52 o 
   0   3   0      150.92      205.42      4.98 o 
   1   3   0     9270.80     9616.03    173.63 o 
   2   3   0      126.83      146.82      7.03 o 
   3   3   0     4057.90     4139.08     56.81 o 
   4   3   0      852.78      854.61     19.42 o 
   5   3   0     4275.00     4223.54     61.23 o 
   6   3   0      654.96      655.19     25.95 o 
   7   3   0      189.90      184.16     15.67 o 
   8   3   0     1123.39     1206.81     41.66 o 
 -10   4   0      580.04      580.96     26.57 o 
  -9   4   0      210.47      193.89     15.53 o 
  -8   4   0      115.94      115.07     11.92 o 
  -7   4   0     2581.07     2568.73     32.10 o 
  -6   4   0       51.19       51.41      8.55 o 
  -5   4   0     1224.85     1248.58     16.91 o 
  -4   4   0      348.60      347.46      7.05 o 
  -3   4   0     6367.49     6564.74     63.59 o 
  -2   4   0      377.50      393.72     31.79 o 
  -1   4   0        7.63        3.21      2.21 o 
   0   4   0     3764.94     3807.64     39.39 o 
   1   4   0     1982.59     2161.75     52.58 o 
   2   4   0     2348.74     2481.32     40.57 o 
   3   4   0      460.22      468.85     14.07 o 
   4   4   0      104.54      114.47      7.87 o 
   5   4   0       53.44       43.56      6.38 o 
   6   4   0      838.74      816.36     30.76 o 
   7   4   0      451.31      526.16     26.21 o 
   8   4   0      101.77       94.59     14.57 o 
 -10   5   0      156.55      149.95     15.35 o 
  -9   5   0      211.51      213.19     16.30 o 
  -8   5   0     1157.05     1103.60     33.39 o 
  -7   5   0     1384.85     1267.46     34.28 o 
  -6   5   0     1371.63     1381.08     19.23 o 
  -5   5   0      161.62      159.72      5.49 o 
  -4   5   0     1792.52     1674.21     22.16 o 
  -3   5   0      457.34      451.35     20.73 o 
  -2   5   0     2650.86     2505.47     43.88 o 
  -1   5   0      871.88      931.60     14.42 o 
   0   5   0      534.95      498.35      9.73 o 
   1   5   0     4041.91     3949.35     87.22 o 
   2   5   0      320.32      328.16     12.05 o 
   3   5   0     2303.81     2289.82     41.81 o 
   4   5   0     1506.11     1440.60     29.82 o 
   5   5   0     2051.39     1933.87     51.46 o 
   6   5   0      131.25      131.08     14.34 o 
   7   5   0      347.43      313.66     21.68 o 
 -10   6   0      581.70      621.56     28.03 o 
  -9   6   0      174.14      132.80     13.73 o 
  -8   6   0      731.02      715.89     26.45 o 
  -7   6   0     2917.42     2840.75     59.53 o 
  -6   6   0     1036.22     1010.82     28.91 o 
  -5   6   0     1424.22     1435.20     24.59 o 
  -4   6   0       78.16       98.88      5.25 o 
  -3   6   0     3874.40     3765.29     92.89 o 
  -2   6   0      140.28      150.57      6.60 o 
  -1   6   0     1788.77     1844.63     24.24 o 
   0   6   0     1596.42     1612.87     21.94 o 
   1   6   0     1078.07     1100.32     26.99 o 
   2   6   0      908.98      922.96     22.23 o 
   3   6   0      240.88      230.27     11.71 o 
   4   6   0     1134.39     1118.75     45.75 o 
   5   6   0       72.73       83.52     12.63 o 
   6   6   0      752.64      728.34     31.70 o 
 -10   7   0      216.24      218.63     17.43 o 
  -9   7   0      426.43      436.49     22.12 o 
  -8   7   0     1218.83     1188.10     35.86 o 
  -7   7   0      895.29      819.08     27.44 o 
  -6   7   0     1428.55     1430.11     36.31 o 
  -5   7   0      280.31      273.60     11.69 o 
  -4   7   0     1332.52     1310.56     26.94 o 
  -3   7   0      362.11      370.86     10.68 o 
  -2   7   0     8309.38     8139.05     83.08 o 
  -1   7   0        8.38       15.34      6.01 o 
   0   7   0      664.21      651.09     13.07 o 
   1   7   0        5.53       -2.31      3.14 o 
   2   7   0     3520.20     3375.89     54.68 o 
   3   7   0      499.92      495.13     17.77 o 
   4   7   0       40.88       34.10      9.70 o 
   5   7   0      819.34      810.72     33.69 o 
   6   7   0       68.81       54.13     12.14 o 
  -9   8   0       64.21       79.36     11.61 o 
  -8   8   0      487.22      490.91     22.87 o 
  -7   8   0     2359.72     2286.43     52.44 o 
  -6   8   0      484.45      492.89     20.39 o 
  -5   8   0     1566.50     1530.06     34.54 o 
  -4   8   0       15.28       19.12      4.48 o 
  -3   8   0     3282.37     3205.63     40.65 o 
  -2   8   0      764.14      774.11     15.79 o 
  -1   8   0     1276.24     1286.45     21.06 o 
   0   8   0        1.97        3.24      3.76 o 
   1   8   0     1597.18     1709.17     34.96 o 
   2   8   0      456.81      524.58     18.74 o 
   3   8   0      925.68      914.28     25.75 o 
   4   8   0      277.83      276.63     20.10 o 
   5   8   0       56.27       56.06     12.83 o 
  -9   9   0      416.99      425.87     22.66 o 
  -8   9   0      405.54      403.12     21.30 o 
  -7   9   0      819.51      796.66     28.26 o 
  -6   9   0     2199.81     2206.00     50.63 o 
  -5   9   0      607.97      606.47     16.19 o 
  -4   9   0     2057.52     2041.27     31.42 o 
  -3   9   0      117.49      118.58      7.34 o 
  -2   9   0     3010.40     3021.66     44.31 o 
  -1   9   0      102.37      107.08      7.51 o 
   0   9   0     1213.03     1225.51     43.99 o 
   1   9   0      650.68      614.38     28.31 o 
   2   9   0     2002.36     2017.85     42.02 o 
   3   9   0       92.82       91.29     13.19 o 
   4   9   0      337.02      367.51     24.12 o 
  -8  10   0      234.86      261.29     18.24 o 
  -7  10   0      932.76      955.69     39.34 o 
  -6  10   0      948.36      953.19     26.18 o 
  -5  10   0      805.66      798.43     19.37 o 
  -4  10   0       20.88       21.82      5.10 o 
  -3  10   0     2558.40     2632.31     37.53 o 
  -2  10   0       49.18       39.66     14.81 o 
  -1  10   0     1182.03     1202.10     29.37 o 
   0  10   0       17.28       14.61      6.26 o 
   1  10   0     1188.72     1207.66     38.27 o 
   2  10   0      353.39      373.97     18.10 o 
   3  10   0      437.29      454.42     26.56 o 
  -7  11   0      391.61      387.91     19.37 o 
  -6  11   0      285.18      285.04     15.45 o 
  -5  11   0      682.06      733.11     26.66 o 
  -4  11   0      804.11      792.33     46.25 o 
  -3  11   0        1.09       -2.81      9.88 o 
  -2  11   0     2279.87     2367.47     82.03 o 
  -1  11   0       67.47       84.75     18.61 o 
   0  11   0      779.67      823.52     26.71 o 
   1  11   0      170.82      175.30     13.60 o 
  -5  12   0      105.05      135.79     24.04 o 
  -4  12   0      250.82      233.88     29.38 o 
  -3  12   0      628.62      635.55     43.44 o 
  -2  12   0      296.97      337.43     33.42 o 
  -1  12   0      835.78      830.48     48.83 o 
   1 -12   1      262.76      303.21     31.43 o 
   2 -12   1      709.79      714.95     45.47 o 
   3 -12   1       48.18       48.30     17.78 o 
   4 -12   1      469.68      497.05     38.23 o 
   5 -12   1      642.68      612.75     43.01 o 
   6 -12   1      390.46      381.27     15.50 o 
  -1 -11   1      685.82      687.27     24.21 o 
   0 -11   1      171.83      187.99     23.89 o 
   1 -11   1     1953.99     2066.27     75.10 o 
   2 -11   1      192.31      261.22     27.70 o 
   3 -11   1     1736.69     1637.56     66.23 o 
   4 -11   1      451.11      472.53     15.23 o 
   5 -11   1      449.81      441.98     15.38 o 
   6 -11   1      904.05      951.42     23.03 o 
   7 -11   1      555.62      580.32     38.05 o 
  -3 -10   1       23.41       45.85     11.96 o 
  -2 -10   1      948.03      983.31     28.85 o 
  -1 -10   1        1.16        0.04      5.40 o 
   0 -10   1     1078.18     1112.03     46.11 o 
   1 -10   1     1276.71     1092.12    115.07 o 
   2 -10   1      936.22      948.10     20.16 o 
   3 -10   1       93.05      106.65      7.76 o 
   4 -10   1      629.13      659.01     17.22 o 
   5 -10   1     1692.74     1684.51     29.86 o 
   6 -10   1      615.83      619.78     46.80 o 
   7 -10   1      731.02      759.64     28.39 o 
   8 -10   1       45.90       61.15     11.13 o 
  -4  -9   1       74.59       78.42     13.30 o 
  -3  -9   1      726.75      784.56     32.44 o 
  -2  -9   1      184.86      200.83     15.86 o 
  -1  -9   1     1878.38     1816.55     37.78 o 
   0  -9   1      486.46      478.62     11.02 o 
   1  -9   1      595.15      567.26     28.93 o 
   2  -9   1       55.65       64.27      6.11 o 
   3  -9   1     1610.83     1604.75     26.59 o 
   4  -9   1      772.82      724.56     17.25 o 
   5  -9   1      128.82      140.48      9.80 o 
   6  -9   1     1569.48     1572.36     38.51 o 
   7  -9   1      520.59      545.36     23.68 o 
   8  -9   1      411.05      449.75     22.14 o 
   9  -9   1        7.27       19.93      9.13 o 
  -5  -8   1      489.27      531.21     27.82 o 
  -4  -8   1       97.41       91.40     13.49 o 
  -3  -8   1      222.93      212.80     12.69 o 
  -2  -8   1     1126.99     1202.20     29.98 o 
  -1  -8   1     1010.66      917.62     24.52 o 
   0  -8   1     1131.93     1137.73     17.46 o 
   1  -8   1      358.97      375.35     11.03 o 
   2  -8   1     3503.88     3501.98     43.41 o 
   3  -8   1      720.62      746.34     18.46 o 
   4  -8   1     1111.28     1072.90     23.16 o 
   5  -8   1     1450.86     1399.00     28.29 o 
   6  -8   1     2012.43     1884.47     35.24 o 
   7  -8   1     1632.88     1499.11     40.22 o 
   8  -8   1      336.91      330.88     18.92 o 
   9  -8   1     1479.72     1485.66     43.72 o 
  -6  -7   1      624.21      641.34     31.35 o 
  -5  -7   1        1.53       -2.70      7.46 o 
  -4  -7   1      600.08      556.72     25.87 o 
  -3  -7   1      783.66      745.34     21.53 o 
  -2  -7   1      563.29      580.09     21.69 o 
  -1  -7   1      858.77      841.00     17.24 o 
   0  -7   1      173.46      185.30      6.16 o 
   1  -7   1     1665.84     1674.83     24.36 o 
   2  -7   1       87.07       89.53      5.84 o 
   3  -7   1     3640.65     3594.08     88.11 o 
   4  -7   1      121.96      126.93      8.11 o 
   5  -7   1      389.13      427.99     18.40 o 
   6  -7   1     1345.55     1314.30     34.54 o 
   7  -7   1      823.48      839.53     28.13 o 
   8  -7   1      539.30      491.35     21.98 o 
   9  -7   1        0.86       -5.20      6.63 o 
  -6  -6   1       17.10       19.57      9.69 o 
  -5  -6   1     1423.31     1423.75     44.00 o 
  -4  -6   1        2.22       10.17      6.88 o 
  -3  -6   1      826.67      778.05     29.10 o 
  -2  -6   1      848.93      873.17     30.81 o 
  -1  -6   1     2222.28     2135.98     29.41 o 
   0  -6   1      340.29      339.57      7.56 o 
   1  -6   1       19.14       38.54      4.08 o 
   2  -6   1     4304.08     4346.88     55.49 o 
   3  -6   1        0.16        7.72      3.56 o 
   4  -6   1      972.15      987.06     15.72 o 
   5  -6   1      155.83      130.77      8.48 o 
   6  -6   1     1047.45     1065.78     30.02 o 
   7  -6   1      685.65      641.11     23.99 o 
   8  -6   1      494.67      474.24     21.28 o 
   9  -6   1      506.06      489.20     22.82 o 
  10  -6   1       39.11       38.33     10.52 o 
  -7  -5   1        1.62       10.88      8.90 o 
  -6  -5   1     2267.94     2137.01     57.01 o 
  -5  -5   1      236.38      215.69     16.96 o 
  -4  -5   1     3736.25     3742.30     57.17 o 
  -3  -5   1      192.30      198.17      9.90 o 
  -2  -5   1     1456.70     1460.51     27.50 o 
  -1  -5   1      913.10      964.22     20.24 o 
   0  -5   1     1322.57     1208.18     30.61 o 
   1  -5   1     1226.35     1196.96     19.76 o 
   2  -5   1      128.84      158.75      7.55 o 
   3  -5   1     1118.57      968.56     18.38 o 
   4  -5   1     1079.91     1147.70     16.72 o 
   5  -5   1      409.32      435.21      7.71 o 
   6  -5   1     1321.49     1261.63     32.27 o 
   7  -5   1     1521.74     1546.34     39.07 o 
   8  -5   1      246.16      230.05     15.59 o 
   9  -5   1      185.87      163.92     14.66 o 
  10  -5   1      446.30      458.25     23.57 o 
  -8  -4   1      527.39      568.28     29.42 o 
  -7  -4   1     1042.44      986.61     36.32 o 
  -6  -4   1       67.26       89.92     12.44 o 
  -5  -4   1     1276.52     1266.26     37.48 o 
  -4  -4   1     1049.02     1058.87     29.42 o 
  -3  -4   1     1647.09     1703.37     29.89 o 
  -2  -4   1     1131.13     1177.32     27.25 o 
  -1  -4   1    12271.90    12378.94    158.67 o 
   0  -4   1     1196.98     1310.11     17.35 o 
   1  -4   1     1904.65     2086.09     44.20 o 
   2  -4   1     1279.22     1195.93     19.35 o 
   3  -4   1        1.87        7.77      3.26 o 
   4  -4   1      320.88      269.42      5.36 o 
   5  -4   1       44.73       43.67      3.05 o 
   6  -4   1      857.25      857.96     14.04 o 
   7  -4   1        4.15       11.20      3.79 o 
   8  -4   1      604.29      574.94     22.79 o 
   9  -4   1        1.02       -0.17      6.33 o 
  10  -4   1        2.69        2.83      7.44 o 
  -8  -3   1      309.12      308.28     20.69 o 
  -7  -3   1       32.36       43.79      9.99 o 
  -6  -3   1     1615.52     1633.42     44.62 o 
  -5  -3   1        0.52        6.16      5.90 o 
  -4  -3   1     3982.98     3872.51     54.77 o 
  -3  -3   1        7.28       17.47      3.67 o 
  -2  -3   1    14326.70    14995.27    176.02 o 
  -1  -3   1     2075.45     2200.65     31.68 o 
   0  -3   1    11445.22    11931.34    129.03 o 
   1  -3   1       77.14       53.60     11.27 o 
   2  -3   1     5443.61     5560.02     64.33 o 
   3  -3   1    15479.67    16156.44    125.89 o 
   4  -3   1     1957.83     2004.51     22.40 o 
   5  -3   1     1198.41     1232.24     19.47 o 
   6  -3   1       32.30       38.77      4.04 o 
   7  -3   1      897.20      878.82     17.90 o 
   8  -3   1        0.68       -3.25      3.68 o 
   9  -3   1      289.36      306.52     18.12 o 
  10  -3   1      477.24      522.12     24.87 o 
  -9  -2   1      273.06      278.60     20.50 o 
  -8  -2   1      479.69      475.67     24.59 o 
  -7  -2   1      541.13      531.65     24.22 o 
  -6  -2   1        0.59       14.03      6.89 o 
  -5  -2   1     4501.15     4385.85     60.51 o 
  -4  -2   1     1075.61     1051.35     20.16 o 
  -3  -2   1     9040.87     9478.99    114.07 o 
  -2  -2   1     2032.38     2077.32     25.37 o 
  -1  -2   1    11848.07    12419.13    179.94 o 
   0  -2   1     1052.48     1093.37     19.76 o 
   1  -2   1    18771.88    20165.51    289.47 o 
   2  -2   1    28411.73    30780.46    336.49 o 
   3  -2   1     1581.18     1508.84     15.30 o 
   4  -2   1     4315.60     4280.68     43.01 o 
   5  -2   1     1582.31     1508.57     19.97 o 
   6  -2   1     1807.23     1817.29     34.75 o 
   7  -2   1       57.24       58.62      6.22 o 
   8  -2   1     1543.14     1524.59     27.60 o 
   9  -2   1        6.48       -1.22      6.55 o 
  10  -2   1      217.69      217.63     17.11 o 
  -9  -1   1      896.62      876.44     22.95 o 
  -8  -1   1      491.39      458.27     22.89 o 
  -7  -1   1      196.04      203.64     14.67 o 
  -6  -1   1     2091.69     2005.12     47.60 o 
  -5  -1   1      300.25      272.32     11.78 o 
  -4  -1   1     3431.93     3310.02     38.91 o 
  -3  -1   1     1239.28     1324.83     18.20 o 
  -2  -1   1     2394.05     2247.40     25.52 o 
  -1  -1   1     2228.48     2444.86     26.10 o 
   0  -1   1    11380.70    11298.40    129.30 o 
   1  -1   1      863.96      904.11      9.20 o 
   2  -1   1     5408.87     5382.50     50.84 o 
   3  -1   1     7634.21     7363.37     68.73 o 
   4  -1   1     5291.34     5372.99     62.22 o 
   5  -1   1     3001.72     3132.21     40.66 o 
   6  -1   1       16.14       22.73      4.02 o 
   7  -1   1     2471.28     2350.14     35.82 o 
   8  -1   1       21.93       26.95      5.38 o 
   9  -1   1      555.94      534.54     16.78 o 
  -9   0   1      207.62      199.79     17.80 o 
  -8   0   1      502.02      482.03     22.48 o 
  -7   0   1      110.28      125.48     11.41 o 
  -6   0   1      133.97      113.77      8.42 o 
  -5   0   1     2425.18     2419.49     56.22 o 
  -4   0   1      117.86       86.67     14.45 o 
  -3   0   1      362.95      296.55      9.02 o 
  -2   0   1     3518.37     3899.93     48.50 o 
  -1   0   1    14691.04    14854.81    241.76 o 
   0   0   1      166.19      167.21     14.52 o 
   1   0   1    16979.90    17314.54    206.31 o 
   2   0   1     1958.25     1829.46     25.23 o 
   3   0   1     1060.35      960.81     16.82 o 
   4   0   1     2019.75     1797.91     28.41 o 
   5   0   1     2777.19     2801.84     55.37 o 
   6   0   1     2442.93     2329.48     34.28 o 
   7   0   1      106.11      101.02     10.09 o 
   8   0   1     2123.15     2078.72     35.17 o 
   9   0   1      109.51      114.36      8.89 o 
 -10   1   1        2.90       -0.90      5.04 o 
  -9   1   1      811.70      770.96     20.38 o 
  -8   1   1       19.87       15.47      7.87 o 
  -7   1   1     1065.78     1027.93     18.79 o 
  -6   1   1      477.51      503.45     19.69 o 
  -5   1   1      375.97      349.38     11.54 o 
  -4   1   1     5475.19     5566.82     70.53 o 
  -3   1   1      648.72      549.90     11.61 o 
  -2   1   1     2595.78     2759.98     34.89 o 
  -1   1   1     3087.96     3396.67     54.76 o 
   0   1   1    21457.13    22306.54    401.62 o 
   1   1   1        0.67        3.59      2.41 o 
   2   1   1     1666.33     1682.11     37.57 o 
   3   1   1     5401.40     5304.13     67.24 o 
   4   1   1     5718.77     5668.20     73.27 o 
   5   1   1     3185.84     3268.33     48.23 o 
   6   1   1      221.47      255.73     15.07 o 
   7   1   1     1171.35     1244.74     24.30 o 
   8   1   1       29.77       31.03      5.97 o 
   9   1   1      619.26      674.24     33.57 o 
 -10   2   1      154.60      161.32     15.46 o 
  -9   2   1       16.43       20.81      5.71 o 
  -8   2   1     1620.20     1588.64     30.22 o 
  -7   2   1       44.99       49.08      4.87 o 
  -6   2   1      431.04      441.36     10.51 o 
  -5   2   1     1520.16     1467.02     19.97 o 
  -4   2   1     1682.30     1658.48     46.24 o 
  -3   2   1     1125.81     1236.50     19.23 o 
  -2   2   1      251.64      345.06      5.91 o 
  -1   2   1     4222.02     4428.36     42.49 o 
   0   2   1     2061.77     2360.53     23.90 o 
   1   2   1     5049.95     5540.23    103.40 o 
   2   2   1      574.17      560.03     19.40 o 
   3   2   1     2915.94     2977.84     42.55 o 
   4   2   1     3915.86     3987.04     67.34 o 
   5   2   1     1480.12     1466.05     28.01 o 
   6   2   1     1043.29     1018.73     23.72 o 
   7   2   1        1.36        4.67      6.58 o 
   8   2   1     1359.38     1482.30     56.33 o 
   9   2   1       53.09       60.58     13.77 o 
 -10   3   1      321.65      320.13     19.83 o 
  -9   3   1     1243.85     1298.13     26.59 o 
  -8   3   1       60.09       61.50      5.76 o 
  -7   3   1      921.56      917.90     16.79 o 
  -6   3   1      409.84      433.59     17.12 o 
  -5   3   1     1216.87     1184.15     18.80 o 
  -4   3   1      770.90      812.86     14.56 o 
  -3   3   1     3689.65     3658.08     36.51 o 
  -2   3   1      420.89      426.52      9.12 o 
  -1   3   1      807.28      918.07     13.16 o 
   0   3   1     2836.72     2787.16     28.64 o 
   1   3   1       21.90       11.08      4.77 o 
   2   3   1     1586.96     1614.01     41.48 o 
   3   3   1     2589.35     2586.29     39.79 o 
   4   3   1     2041.67     1986.05     49.23 o 
   5   3   1     1008.47     1008.86     23.41 o 
   6   3   1      298.14      277.22     17.56 o 
   7   3   1      892.79      886.81     32.88 o 
   8   3   1        9.29        9.60      8.69 o 
 -10   4   1      652.88      614.19     27.21 o 
  -9   4   1        2.92        7.95      7.39 o 
  -8   4   1     3285.11     3227.72     40.36 o 
  -7   4   1      101.28      108.35      7.70 o 
  -6   4   1     1586.92     1577.26     21.68 o 
  -5   4   1     1113.84     1158.29     16.53 o 
  -4   4   1     6953.34     7002.63     66.97 o 
  -3   4   1     1206.82     1324.70     21.13 o 
  -2   4   1     1841.06     1732.27     25.94 o 
  -1   4   1      483.94      454.68      8.30 o 
   0   4   1     2723.33     3028.26     32.03 o 
   1   4   1     8078.56     8898.23    167.34 o 
   2   4   1      322.82      329.49     18.03 o 
   3   4   1      822.83      882.37     20.32 o 
   4   4   1      121.41      108.71      8.03 o 
   5   4   1     1474.33     1501.34     38.75 o 
   6   4   1      288.26      310.19     19.36 o 
   7   4   1       88.43       91.24     12.61 o 
   8   4   1     1211.08     1287.49     44.31 o 
 -10   5   1      269.28      286.36     19.67 o 
  -9   5   1      728.92      688.50     27.34 o 
  -8   5   1      293.18      278.66     16.70 o 
  -7   5   1     4433.95     4460.21     49.24 o 
  -6   5   1      244.28      232.41      7.44 o 
  -5   5   1     2424.35     2459.07     28.53 o 
  -4   5   1      238.68      233.10      8.55 o 
  -3   5   1     4173.36     3927.18     49.61 o 
  -2   5   1       17.49       26.63      3.47 o 
  -1   5   1     1018.84      992.41     15.07 o 
   0   5   1     1694.33     1531.97     19.50 o 
   1   5   1     2310.22     2436.85     61.84 o 
   2   5   1      448.75      422.04     22.17 o 
   3   5   1       18.93       15.01      4.98 o 
   4   5   1     1005.18     1011.50     24.57 o 
   5   5   1      121.32      141.37     10.40 o 
   6   5   1      567.79      561.22     26.87 o 
   7   5   1      133.39      141.36     16.03 o 
 -10   6   1      277.60      289.72     19.26 o 
  -9   6   1      110.78      107.75     12.81 o 
  -8   6   1     1759.20     1771.51     45.29 o 
  -7   6   1     1034.75      991.82     30.09 o 
  -6   6   1     3120.25     3161.38     35.99 o 
  -5   6   1       36.53       42.28      4.85 o 
  -4   6   1     3899.53     3903.70     52.12 o 
  -3   6   1      368.76      395.71     10.14 o 
  -2   6   1     5393.51     5287.72     55.72 o 
  -1   6   1      958.94     1004.12     15.61 o 
   0   6   1     2043.25     2069.98     25.72 o 
   1   6   1     1816.68     1767.92     32.13 o 
   2   6   1     2804.92     2735.25     62.42 o 
   3   6   1     1389.55     1433.15     30.69 o 
   4   6   1       11.18       14.18      5.53 o 
   5   6   1     1491.25     1524.41     46.37 o 
   6   6   1        6.31       10.54      8.33 o 
  -9   7   1      180.50      155.76     14.59 o 
  -8   7   1      447.32      432.37     20.98 o 
  -7   7   1     2828.41     2848.79     60.37 o 
  -6   7   1      184.11      208.30     13.48 o 
  -5   7   1     1887.30     1932.74     31.44 o 
  -4   7   1     1707.93     1723.38     26.06 o 
  -3   7   1     5798.47     5606.05     61.04 o 
  -2   7   1      944.39      947.07     25.37 o 
  -1   7   1     1907.81     1863.34     25.09 o 
   0   7   1     2449.11     2422.26     30.26 o 
   1   7   1      637.47      648.12     18.77 o 
   2   7   1      539.17      551.70     18.37 o 
   3   7   1      457.75      466.49     17.52 o 
   4   7   1     1696.24     1666.36     36.55 o 
   5   7   1       11.59       11.96      9.21 o 
   6   7   1      750.95      686.65     33.04 o 
  -9   8   1       64.34       73.75     11.75 o 
  -8   8   1      651.88      673.37     26.39 o 
  -7   8   1      198.26      215.94     14.42 o 
  -6   8   1     1842.12     1780.15     42.34 o 
  -5   8   1        6.41       13.23      5.16 o 
  -4   8   1     2337.18     2339.08     33.08 o 
  -3   8   1      287.54      294.62     10.00 o 
  -2   8   1     5788.92     5776.53    103.89 o 
  -1   8   1      322.37      326.24      9.53 o 
   0   8   1       61.19       72.99     13.93 o 
   1   8   1      582.83      582.55     32.33 o 
   2   8   1     1594.68     1593.95     34.95 o 
   3   8   1      548.23      564.86     24.48 o 
   4   8   1       19.52        1.81      8.03 o 
   5   8   1      220.41      203.72     19.34 o 
  -9   9   1       55.07       59.42     10.77 o 
  -8   9   1        3.91       11.89      6.49 o 
  -7   9   1     1149.75     1147.79     30.38 o 
  -6   9   1      662.17      627.64     20.07 o 
  -5   9   1     1492.69     1491.98     40.84 o 
  -4   9   1      417.50      422.86     12.83 o 
  -3   9   1     1357.56     1348.71     23.23 o 
  -2   9   1      207.74      222.93      8.93 o 
  -1   9   1     1129.18     1098.30     47.84 o 
   0   9   1     1431.83     1407.76     54.77 o 
   1   9   1     1765.13     1755.03     37.70 o 
   2   9   1      914.73      926.58     26.89 o 
   3   9   1      621.91      668.86     51.27 o 
   4   9   1      622.68      666.52     31.58 o 
  -8  10   1      169.48      148.55     22.23 o 
  -7  10   1      284.99      315.98     15.95 o 
  -6  10   1      436.79      450.61     17.85 o 
  -5  10   1      135.54      139.09      8.82 o 
  -4  10   1     1004.93      998.67     24.34 o 
  -3  10   1      216.13      293.60     26.94 o 
  -2  10   1     2473.60     2427.03     80.10 o 
  -1  10   1      114.18      111.43     19.05 o 
   0  10   1      940.10      900.38     26.19 o 
   1  10   1      975.26     1068.32     29.87 o 
   2  10   1      555.80      575.55     26.64 o 
  -7  11   1      143.47      156.80     12.70 o 
  -6  11   1      910.78      955.66     26.97 o 
  -5  11   1      398.27      381.34     33.09 o 
  -4  11   1        0.90       -3.86      9.67 o 
  -3  11   1     1131.78     1159.17     55.83 o 
  -2  11   1       30.10       18.44     13.81 o 
  -1  11   1     1050.77     1064.39     52.91 o 
   0  11   1      124.33      135.98     24.69 o 
   1  11   1      433.32      455.73     20.55 o 
  -5  12   1      577.10      705.32     47.14 o 
  -4  12   1      142.39      152.76     25.15 o 
  -3  12   1       57.53       68.25     19.64 o 
  -2  12   1      538.81      492.04     39.11 o 
  -1  12   1       35.69       35.64     15.55 o 
   1 -12   2      466.47      434.10     35.11 o 
   2 -12   2      391.27      417.53     35.23 o 
   3 -12   2       68.19      108.42     22.05 o 
   4 -12   2      443.74      512.06     38.85 o 
   5 -12   2      141.31      159.01     10.65 o 
   6 -12   2      647.45      676.21     20.36 o 
  -1 -11   2       68.50       69.32      9.73 o 
   0 -11   2      529.92      546.95     37.31 o 
   1 -11   2     1364.36     1404.79     59.58 o 
   2 -11   2      429.86      490.36     36.04 o 
   3 -11   2      212.79      226.17     11.00 o 
   4 -11   2      234.95      240.01     11.64 o 
   5 -11   2     2319.04     2382.35     38.78 o 
   6 -11   2       77.94       86.57      9.53 o 
   7 -11   2      544.57      582.69     32.29 o 
  -3 -10   2      785.19      949.65     37.38 o 
  -2 -10   2       44.10       33.51     10.03 o 
  -1 -10   2      546.72      549.40     20.11 o 
   0 -10   2      306.93      342.01     27.29 o 
   1 -10   2     1332.73     1361.86     24.94 o 
   2 -10   2      886.04      887.75     19.67 o 
   3 -10   2      457.59      454.65     14.09 o 
   4 -10   2     1001.91      953.92     21.25 o 
   5 -10   2      160.32      165.32     11.21 o 
   6 -10   2     1472.74     1506.43     32.80 o 
   7 -10   2       62.24       57.67      8.64 o 
   8 -10   2      505.61      475.41     23.77 o 
  -4  -9   2      402.60      473.40     26.36 o 
  -3  -9   2       20.06       22.70      9.84 o 
  -2  -9   2     1030.38     1007.80     27.26 o 
  -1  -9   2        5.05        0.62      4.37 o 
   0  -9   2     1422.53     1474.57     21.09 o 
   1  -9   2     1042.19     1085.97     17.15 o 
   2  -9   2     1174.23     1192.30     33.39 o 
   3  -9   2        3.06        4.02      3.98 o 
   4  -9   2      307.28      278.48     12.34 o 
   5  -9   2     2751.55     2730.86     45.51 o 
   6  -9   2       47.39       55.19      7.99 o 
   7  -9   2      751.95      771.29     28.70 o 
   8  -9   2        1.59       -1.24      6.75 o 
   9  -9   2      809.05      805.93     31.84 o 
  -5  -8   2       32.43       54.45     11.98 o 
  -4  -8   2      310.02      317.38     20.84 o 
  -3  -8   2      694.30      735.75     29.78 o 
  -2  -8   2      757.05      739.31     17.89 o 
  -1  -8   2      878.49      885.07     20.80 o 
   0  -8   2        0.02       -0.48      3.77 o 
   1  -8   2      674.64      661.91     12.25 o 
   2  -8   2      883.84      897.42     14.37 o 
   3  -8   2      153.94      151.85     15.86 o 
   4  -8   2     1108.91     1063.04     28.01 o 
   5  -8   2      108.30       92.38      8.33 o 
   6  -8   2     1950.85     1922.10     36.36 o 
   7  -8   2      305.70      315.91     18.15 o 
   8  -8   2      421.44      434.86     22.02 o 
   9  -8   2       39.10       39.09     10.33 o 
  -6  -7   2       57.99       59.37     12.77 o 
  -5  -7   2      953.27      832.62     33.52 o 
  -4  -7   2      277.50      235.99     17.02 o 
  -3  -7   2      934.41      897.90     23.69 o 
  -2  -7   2     1389.38     1417.02     32.40 o 
  -1  -7   2     1721.83     1699.46     26.68 o 
   0  -7   2      295.72      308.66      8.00 o 
   1  -7   2      171.78      178.72     10.39 o 
   2  -7   2     6614.17     6537.83     64.70 o 
   3  -7   2       19.67       26.17      4.90 o 
   4  -7   2      587.67      633.68     16.97 o 
   5  -7   2      131.57      140.67      9.24 o 
   6  -7   2     1131.24     1102.18     51.81 o 
   7  -7   2      456.35      487.24     21.35 o 
   8  -7   2        1.62        8.25      6.90 o 
   9  -7   2      412.24      381.99     21.25 o 
  -6  -6   2     1172.35     1176.75     41.57 o 
  -5  -6   2       12.18       17.24      8.80 o 
  -4  -6   2     1348.89     1298.06     39.37 o 
  -3  -6   2      985.05      995.20     23.52 o 
  -2  -6   2     1872.32     1819.89     39.00 o 
  -1  -6   2      713.30      732.77     26.26 o 
   0  -6   2      970.10     1005.64     14.21 o 
   1  -6   2     2698.48     2793.25     31.37 o 
   2  -6   2       11.88       24.04      5.48 o 
   3  -6   2     2444.11     2414.42     36.26 o 
   4  -6   2      220.47      227.48     16.11 o 
   5  -6   2      138.81      127.92      9.51 o 
   6  -6   2      407.58      383.50     14.24 o 
   7  -6   2      753.78      747.40     25.93 o 
   8  -6   2      277.12      237.87     15.54 o 
   9  -6   2       22.64       21.51      7.94 o 
  10  -6   2      584.71      548.27     26.00 o 
  -7  -5   2      686.54      731.57     32.69 o 
  -6  -5   2      105.03      115.46     14.16 o 
  -5  -5   2     2182.84     2086.02     53.96 o 
  -4  -5   2        2.87        7.85      6.21 o 
  -3  -5   2     1595.67     1596.25     29.79 o 
  -2  -5   2     1759.11     1761.09     30.96 o 
  -1  -5   2     3910.92     3900.28     54.70 o 
   0  -5   2     2291.82     2203.38     79.95 o 
   1  -5   2      769.54      812.73     12.30 o 
   2  -5   2     7071.12     6752.96    105.65 o 
   3  -5   2     1239.13     1312.08     22.95 o 
   4  -5   2     1170.72     1197.34     16.53 o 
   5  -5   2      361.17      391.35     13.01 o 
   6  -5   2     1132.88     1056.86     29.15 o 
   7  -5   2      633.17      601.39     22.39 o 
   8  -5   2      287.07      270.16     15.99 o 
   9  -5   2       43.19       38.13      9.33 o 
  10  -5   2       65.06       75.56     12.01 o 
  -8  -4   2      846.51      903.47     37.00 o 
  -7  -4   2        0.10       -1.40      7.01 o 
  -6  -4   2     2688.51     2617.72     63.74 o 
  -5  -4   2        2.25       -0.28      5.06 o 
  -4  -4   2     1131.87     1117.07     22.97 o 
  -3  -4   2     1731.45     1791.70     30.61 o 
  -2  -4   2     5811.60     6259.98     80.45 o 
  -1  -4   2    14338.00    15716.08    184.69 o 
   0  -4   2     2184.42     2077.25     28.87 o 
   1  -4   2     3818.62     3700.50     38.19 o 
   2  -4   2      172.14      183.13     15.15 o 
   3  -4   2    12635.58    12919.27    143.52 o 
   4  -4   2      390.41      483.39      6.99 o 
   5  -4   2     1794.52     1781.15     22.01 o 
   6  -4   2       58.23       58.95     10.74 o 
   7  -4   2     4955.14     4721.04     86.25 o 
   8  -4   2       31.95       28.96      7.70 o 
   9  -4   2       59.68       44.39      9.35 o 
  10  -4   2      214.34      211.86     17.06 o 
  -8  -3   2      328.50      332.11     21.67 o 
  -7  -3   2      958.09      871.52     32.79 o 
  -6  -3   2      483.08      458.96     22.32 o 
  -5  -3   2     2041.67     2036.72     49.45 o 
  -4  -3   2      145.84      136.04      7.52 o 
  -3  -3   2     2693.97     2590.81     37.86 o 
  -2  -3   2     1280.16     1177.80     17.89 o 
  -1  -3   2    15196.73    16186.53    187.86 o 
   1  -3   2      810.19      898.51     11.27 o 
   2  -3   2    10772.41    10746.02    118.74 o 
   3  -3   2     1068.28     1132.00     13.82 o 
   4  -3   2     5318.45     5396.25     69.11 o 
   5  -3   2       47.57       39.80      3.59 o 
   6  -3   2      445.15      459.44     11.32 o 
   7  -3   2       21.38       20.83      4.25 o 
   8  -3   2      577.86      578.73     22.94 o 
   9  -3   2      129.42      135.86     13.25 o 
  10  -3   2       56.58       57.86     10.88 o 
  -9  -2   2      425.23      459.32     25.85 o 
  -8  -2   2      206.76      205.53     16.94 o 
  -7  -2   2        0.71        1.93      6.21 o 
  -6  -2   2     1901.54     1944.73     48.89 o 
  -5  -2   2        1.57       -7.62      5.08 o 
  -4  -2   2     2640.43     2517.42     31.94 o 
  -3  -2   2        3.50       15.83      3.97 o 
  -2  -2   2     6780.25     7011.20     70.81 o 
  -1  -2   2     5602.51     5653.59     68.69 o 
   0  -2   2     5849.38     6007.83     68.48 o 
   1  -2   2      269.06      189.77      4.68 o 
   2  -2   2    16921.68    18570.65    148.52 o 
   3  -2   2    23695.53    24035.75    289.27 o 
   4  -2   2     1927.63     2004.04     26.60 o 
   5  -2   2     2995.63     2908.97     37.74 o 
   6  -2   2       99.05       90.98      5.71 o 
   7  -2   2     4213.48     4217.18    137.93 o 
   8  -2   2       69.33       78.42      6.62 o 
   9  -2   2      698.78      724.21     27.33 o 
  10  -2   2      233.21      255.11     18.23 o 
  -9  -1   2      130.60      136.36     15.03 o 
  -8  -1   2      411.82      418.42     22.19 o 
  -7  -1   2      165.60      182.77     14.21 o 
  -6  -1   2       13.64       19.48      5.69 o 
  -5  -1   2     3564.54     3482.54     53.31 o 
  -4  -1   2      263.29      281.54     10.93 o 
  -3  -1   2     1418.51     1469.01     19.13 o 
  -2  -1   2     3982.69     4070.01     43.00 o 
  -1  -1   2     6564.98     6597.60     82.95 o 
   0  -1   2     1540.98     1526.63     32.82 o 
   1  -1   2     6155.04     6636.03     95.70 o 
   2  -1   2    17185.01    17679.45    188.15 o 
   3  -1   2     1905.92     1941.60     24.90 o 
   4  -1   2     7501.55     7668.18     85.99 o 
   5  -1   2      296.80      299.10      8.92 o 
   6  -1   2     4280.52     4274.55     54.34 o 
   7  -1   2      354.04      333.84     11.51 o 
   8  -1   2     2450.79     2409.73     38.14 o 
   9  -1   2       50.47       57.29      7.03 o 
  -9   0   2      833.29      881.10     22.80 o 
  -8   0   2       11.90        4.11      6.36 o 
  -7   0   2      477.05      447.45     16.43 o 
  -6   0   2      898.28      879.84     22.19 o 
  -5   0   2      148.51      130.31      8.35 o 
  -4   0   2      228.57      170.90      9.09 o 
  -3   0   2       50.91       44.05      5.08 o 
  -2   0   2      176.44      130.69      5.53 o 
  -1   0   2     3457.72     4130.30     41.55 o 
   0   0   2     5703.43     6062.83     71.25 o 
   1   0   2      862.50      884.88     15.62 o 
   2   0   2        3.08       10.40      4.03 o 
   3   0   2     2129.51     1977.43     22.40 o 
   4   0   2     3394.39     3484.71     37.31 o 
   5   0   2     2721.39     2669.00     31.45 o 
   6   0   2      134.37      142.39     13.97 o 
   7   0   2     2323.35     2267.23     35.34 o 
   8   0   2        0.06        8.77      4.95 o 
   9   0   2      354.12      372.94     14.23 o 
  -9   1   2       84.77       88.59      8.29 o 
  -8   1   2     1931.15     1888.14     38.28 o 
  -7   1   2       85.01       90.52      8.22 o 
  -6   1   2      892.50      915.02     21.57 o 
  -5   1   2     4481.63     4482.11     74.46 o 
  -4   1   2      395.62      336.87     10.47 o 
  -3   1   2      573.81      573.98     12.33 o 
  -2   1   2      185.23      240.60      5.51 o 
   0   1   2       27.94       14.26      4.44 o 
   1   1   2      144.82      119.20      3.39 o 
   2   1   2     2351.89     2521.81     54.10 o 
   3   1   2       18.42        5.41      4.56 o 
   4   1   2     3258.50     3051.10     44.41 o 
   5   1   2      230.60      229.05      7.35 o 
   6   1   2     1426.13     1421.86     21.62 o 
   7   1   2      102.82      106.64      7.43 o 
   8   1   2     1683.04     1724.10     31.63 o 
   9   1   2        7.77        3.02      5.07 o 
 -10   2   2       36.55       36.14     15.49 o 
  -9   2   2     1435.56     1437.57     25.78 o 
  -8   2   2       96.14       97.67      7.14 o 
  -7   2   2     1530.19     1452.05     23.00 o 
  -6   2   2      607.39      596.45     25.98 o 
  -5   2   2     1285.87     1254.00     23.33 o 
  -4   2   2     2898.43     2928.63     40.80 o 
  -3   2   2     1570.85     1473.14     22.72 o 
  -2   2   2     1849.25     1878.73     40.91 o 
  -1   2   2      331.53      405.02     15.01 o 
   0   2   2     7591.91     7443.85    108.37 o 
   1   2   2      308.10      391.80     16.26 o 
   2   2   2      375.85      373.60     16.46 o 
   3   2   2     2414.71     2409.16     56.36 o 
   4   2   2     1696.34     1671.11     29.58 o 
   5   2   2     1126.21     1109.42     23.89 o 
   6   2   2       11.47       10.37      3.64 o 
   7   2   2      985.85      989.54     21.59 o 
   8   2   2        2.83        0.82      4.70 o 
 -10   3   2      571.72      614.61     27.09 o 
  -9   3   2       17.93       15.99      5.14 o 
  -8   3   2     3280.78     3190.22     86.66 o 
  -6   3   2     1973.72     1884.26     25.21 o 
  -5   3   2     2209.08     2306.29     27.71 o 
  -4   3   2     5380.99     5164.90     51.47 o 
  -3   3   2     2716.78     2746.63     29.05 o 
  -2   3   2     1613.19     1561.36     18.15 o 
  -1   3   2     3033.83     2800.99     28.85 o 
   0   3   2     2041.60     2245.26     29.08 o 
   1   3   2     2760.14     2657.40     59.90 o 
   2   3   2        8.78       11.10      5.81 o 
   3   3   2     2641.01     2619.17     62.43 o 
   4   3   2      968.88      926.89     21.46 o 
   5   3   2     2293.88     2237.88     68.90 o 
   6   3   2      349.32      345.30     14.30 o 
   7   3   2        0.37        1.04      6.34 o 
   8   3   2      671.30      662.05     29.95 o 
 -10   4   2      406.26      408.56     22.86 o 
  -9   4   2     1772.66     1775.72     46.74 o 
  -8   4   2      177.72      202.25      8.99 o 
  -7   4   2      796.22      794.94     15.51 o 
  -6   4   2       46.26       47.48      4.26 o 
  -5   4   2     4693.75     4752.08     49.90 o 
  -4   4   2     2817.96     2842.37     31.25 o 
  -3   4   2     8411.22     8341.15     80.64 o 
  -2   4   2     1370.11     1370.23     17.75 o 
  -1   4   2       78.21       69.19      3.37 o 
   0   4   2    11058.52    11140.66    103.34 o 
   1   4   2      464.85      434.43     21.19 o 
   2   4   2     3720.28     3821.31     84.79 o 
   3   4   2       98.78       95.05     11.50 o 
   4   4   2     1946.77     1886.61     37.32 o 
   5   4   2       48.33       50.24      8.62 o 
   6   4   2      188.05      190.05     15.53 o 
   7   4   2      890.47      972.82     36.47 o 
   8   4   2        3.04      -11.25      7.50 o 
 -10   5   2      326.35      348.80     20.82 o 
  -9   5   2       36.61       44.70     10.01 o 
  -8   5   2     3573.06     3554.91     72.08 o 
  -7   5   2        6.93       14.63      3.70 o 
  -6   5   2     4502.51     4527.04     48.74 o 
  -5   5   2     1435.76     1498.67     20.24 o 
  -4   5   2     4545.94     4368.85     56.27 o 
  -3   5   2     1861.64     1813.67     28.93 o 
  -2   5   2      264.80      214.20      6.37 o 
  -1   5   2     1016.45      860.82     12.74 o 
   0   5   2     4075.84     4313.86     44.13 o 
   1   5   2     5146.35     5071.61     67.67 o 
   2   5   2      441.84      451.77     23.42 o 
   3   5   2      322.69      316.79     13.05 o 
   4   5   2       56.71       68.01      7.64 o 
   5   5   2     1877.34     1867.61     38.05 o 
   6   5   2      111.91      119.80     13.93 o 
   7   5   2      355.89      403.63     24.86 o 
 -10   6   2       17.86       16.09      9.39 o 
  -9   6   2      776.26      772.65     29.19 o 
  -8   6   2        4.95       12.31      7.61 o 
  -7   6   2     1818.17     1858.88     44.34 o 
  -6   6   2        7.33        7.96      3.07 o 
  -5   6   2     1784.06     1820.27     47.02 o 
  -4   6   2     2886.22     2854.63     43.17 o 
  -3   6   2     4173.94     3977.00     44.79 o 
  -2   6   2     1378.91     1372.49     19.53 o 
  -1   6   2     1312.51     1321.86     18.23 o 
   0   6   2     5142.22     5106.09     52.50 o 
   1   6   2      604.30      597.59     16.09 o 
   2   6   2      254.24      254.19     20.01 o 
   3   6   2      274.15      285.08     13.39 o 
   4   6   2     2254.78     2224.67     42.59 o 
   5   6   2        0.68       -4.37      6.37 o 
   6   6   2      587.55      588.54     28.76 o 
  -9   7   2        8.20        4.33      7.35 o 
  -8   7   2      804.36      848.18     29.55 o 
  -7   7   2      125.07      148.93     12.43 o 
  -6   7   2      556.87      559.22     17.55 o 
  -5   7   2      557.05      552.73     25.54 o 
  -4   7   2     2843.18     2881.62     44.75 o 
  -3   7   2     2418.90     2444.72     31.70 o 
  -2   7   2     1697.13     1665.83     23.25 o 
  -1   7   2     1989.02     1974.75     25.48 o 
   0   7   2      410.06      414.35      9.41 o 
   1   7   2     2870.06     2773.44     76.11 o 
   2   7   2      435.94      404.72     25.90 o 
   3   7   2     1772.58     1716.25     36.47 o 
   4   7   2       37.64       57.26      8.56 o 
   5   7   2     1538.73     1579.55     49.63 o 
  -9   8   2      155.44      161.21     15.19 o 
  -8   8   2        8.72       11.20      6.53 o 
  -7   8   2     1412.55     1394.66     31.45 o 
  -6   8   2        6.06        5.78      6.07 o 
  -5   8   2     1226.02     1202.30     26.37 o 
  -4   8   2      470.00      462.05     31.89 o 
  -3   8   2     6102.77     6102.34     66.37 o 
  -2   8   2      819.36      854.65     25.42 o 
  -1   8   2      660.22      681.81     35.26 o 
   0   8   2     4310.60     4161.86    105.19 o 
   1   8   2      118.46      159.17     19.03 o 
   2   8   2     1572.82     1574.94     35.18 o 
   3   8   2       55.81       66.74     14.00 o 
   4   8   2     1072.84     1018.54     71.22 o 
   5   8   2        1.45        1.94      8.54 o 
  -9   9   2       88.01      111.85     13.48 o 
  -8   9   2      359.91      382.01     40.14 o 
  -7   9   2      459.82      455.19     18.02 o 
  -6   9   2      496.65      516.03     17.96 o 
  -5   9   2       84.29       80.39      9.90 o 
  -4   9   2      451.04      498.67     16.23 o 
  -3   9   2       46.89       35.17     12.97 o 
  -2   9   2      733.57      669.51     37.14 o 
  -1   9   2      575.18      596.42     34.99 o 
   0   9   2      440.79      461.04     31.42 o 
   1   9   2     2121.35     2058.34     70.12 o 
   2   9   2      441.30      446.00     19.01 o 
   3   9   2      784.64      795.04     37.75 o 
   4   9   2      164.72      235.97     20.54 o 
  -8  10   2      167.02      209.06     24.69 o 
  -7  10   2      335.06      332.99     24.18 o 
  -6  10   2      635.42      654.85     21.02 o 
  -5  10   2      198.72      222.96     12.45 o 
  -4  10   2       32.40       29.00     13.63 o 
  -3  10   2     1405.76     1362.38     57.67 o 
  -2  10   2        0.64       -3.13      8.82 o 
  -1  10   2      526.75      499.28     34.47 o 
   0  10   2      244.31      227.10     24.30 o 
   1  10   2      489.92      484.93     20.21 o 
   2  10   2      370.85      399.88     19.20 o 
  -7  11   2      492.13      505.82     39.86 o 
  -6  11   2      295.96      313.91     33.19 o 
  -5  11   2      151.10      201.16     26.33 o 
  -4  11   2      358.87      393.73     33.10 o 
  -3  11   2        0.14       -1.19     10.82 o 
  -2  11   2      792.51      838.91     47.35 o 
  -1  11   2        1.23        3.71     11.25 o 
   0  11   2      345.13      383.65     32.11 o 
   1  11   2      382.60      403.86     19.56 o 
  -5  12   2       34.19       17.65     14.61 o 
  -4  12   2      197.68      199.63     27.61 o 
  -3  12   2      452.84      432.30     36.77 o 
  -2  12   2      397.04      468.49     37.67 o 
   1 -12   3      606.08      656.37     42.53 o 
   2 -12   3      159.03      129.69     22.01 o 
   3 -12   3     1004.71     1036.37     24.07 o 
   4 -12   3      149.49      156.43     10.72 o 
   5 -12   3      851.38      885.25     23.02 o 
   0 -11   3      480.57      545.74     36.82 o 
   1 -11   3      522.25      498.13     35.04 o 
   2 -11   3     1305.80     1298.01     25.85 o 
   3 -11   3       47.62       51.82      8.81 o 
   4 -11   3     1202.37     1210.60     25.56 o 
   5 -11   3       50.42       75.30      9.38 o 
   6 -11   3      855.42      894.93     48.10 o 
   7 -11   3      178.85      181.62     17.68 o 
  -3 -10   3       81.10       76.32     13.22 o 
  -2 -10   3      608.07      632.15     28.18 o 
  -1 -10   3        0.21       -2.34      5.21 o 
   0 -10   3      503.73      538.09     22.15 o 
   1 -10   3      690.86      705.49     29.40 o 
   2 -10   3      623.36      628.05     16.81 o 
   3 -10   3      155.16      154.70      9.29 o 
   4 -10   3       79.68       91.24     20.58 o 
   5 -10   3     1878.43     1906.96     37.35 o 
   6 -10   3        0.14        9.35      5.85 o 
   7 -10   3      391.44      405.14     17.55 o 
   8 -10   3      182.26      206.30     17.43 o 
  -4  -9   3       28.69       35.17     11.13 o 
  -3  -9   3      664.12      667.67     29.31 o 
  -2  -9   3      188.06      191.80     11.98 o 
  -1  -9   3     1069.65      977.31     21.36 o 
   0  -9   3      157.29      158.96     12.24 o 
   1  -9   3     2176.03     2181.40     33.82 o 
   2  -9   3        7.22        9.55      4.30 o 
   3  -9   3     1199.83     1149.99     63.50 o 
   4  -9   3      809.03      825.57     21.52 o 
   5  -9   3        9.95       14.85      6.04 o 
   6  -9   3     1076.83     1015.14     25.84 o 
   7  -9   3       50.36       52.21      8.28 o 
   8  -9   3      467.98      456.88     23.49 o 
   9  -9   3      153.71      143.38     15.53 o 
  -5  -8   3      559.58      611.65     30.11 o 
  -4  -8   3      415.26      408.11     23.10 o 
  -3  -8   3      318.69      333.38     20.28 o 
  -2  -8   3     1648.59     1711.85     45.55 o 
  -1  -8   3      845.36      765.79     17.72 o 
   0  -8   3      817.90      817.91     17.27 o 
   1  -8   3       51.96       59.44      4.38 o 
   2  -8   3      319.48      305.50     29.91 o 
   3  -8   3       56.61       51.61      6.57 o 
   4  -8   3      293.13      279.04     12.34 o 
   5  -8   3     1356.44     1295.63     27.79 o 
   6  -8   3      753.36      686.20     20.52 o 
   7  -8   3      109.59      112.25     11.61 o 
   8  -8   3        0.53        2.90      6.30 o 
   9  -8   3      524.80      540.20     25.89 o 
  -6  -7   3      513.82      537.69     29.14 o 
  -5  -7   3      231.57      238.51     19.13 o 
  -4  -7   3      361.14      354.87     21.14 o 
  -3  -7   3     2078.06     2065.85     52.27 o 
  -2  -7   3     1113.21     1122.47     28.41 o 
  -1  -7   3     1258.58     1243.68     22.09 o 
   0  -7   3        3.51        1.83      2.32 o 
   1  -7   3     5490.06     5440.09     56.02 o 
   2  -7   3     1459.49     1446.02     19.83 o 
   3  -7   3     2485.59     2448.69     38.57 o 
   4  -7   3      350.54      338.64     12.57 o 
   5  -7   3      395.97      399.04     14.22 o 
   6  -7   3      362.46      383.28     22.61 o 
   7  -7   3      329.71      328.73     17.58 o 
   8  -7   3       94.74       96.50     11.84 o 
   9  -7   3        0.31       10.24      7.59 o 
  -6  -6   3      267.81      298.41     21.45 o 
  -5  -6   3     1485.87     1397.17     43.85 o 
  -4  -6   3     1113.06     1125.78     36.12 o 
  -3  -6   3      622.36      675.85     18.90 o 
  -2  -6   3     2825.73     2892.44     46.24 o 
  -1  -6   3      969.87      961.15     21.34 o 
   0  -6   3     2758.32     2808.13     34.92 o 
   1  -6   3       27.84       41.02      5.32 o 
   2  -6   3     7570.12     7512.43     72.13 o 
   3  -6   3       21.04       19.54      4.56 o 
   4  -6   3      920.98      891.56     19.98 o 
   5  -6   3     1359.34     1371.59     27.13 o 
   6  -6   3      405.15      389.24     14.55 o 
   7  -6   3      311.90      300.14     16.38 o 
   8  -6   3       24.66       24.84      7.97 o 
   9  -6   3      226.20      228.80     16.19 o 
  10  -6   3        5.77        8.52      8.44 o 
  -7  -5   3      222.56      206.44     18.26 o 
  -6  -5   3     1794.93     1740.31     50.72 o 
  -5  -5   3      362.37      301.47     18.83 o 
  -4  -5   3      920.49     1034.13     33.18 o 
  -3  -5   3     2342.22     2388.86     39.14 o 
  -2  -5   3     1791.17     1827.76     31.64 o 
  -1  -5   3     2367.79     2303.23     36.36 o 
   0  -5   3     3062.45     3277.06     43.98 o 
   1  -5   3    10919.84    10996.96    101.10 o 
   2  -5   3       63.51       80.42      3.63 o 
   3  -5   3     5251.11     5126.42     64.92 o 
   4  -5   3       22.65       27.69      5.89 o 
   5  -5   3     1522.31     1555.31     28.46 o 
   6  -5   3     1722.54     1637.49     30.69 o 
   7  -5   3     1069.80     1042.06     31.20 o 
   8  -5   3      111.05      129.69     12.47 o 
   9  -5   3       25.16       32.31      8.64 o 
  10  -5   3      384.42      447.52     23.77 o 
  -8  -4   3        0.37       -5.85      7.22 o 
  -7  -4   3      710.33      611.16     28.39 o 
  -6  -4   3      209.13      186.90     16.26 o 
  -5  -4   3      297.44      314.14     18.05 o 
  -4  -4   3       27.74       46.38      8.00 o 
  -3  -4   3      268.74      260.31     10.18 o 
  -2  -4   3     4627.66     4699.72     62.62 o 
  -1  -4   3     3445.98     3480.56     47.86 o 
   0  -4   3     4881.30     4697.65    101.08 o 
   1  -4   3        8.98        5.43      1.70 o 
   2  -4   3     9512.16     9252.91    105.58 o 
   3  -4   3      815.99      819.92     16.74 o 
   4  -4   3    12131.44    12524.24    141.84 o 
   5  -4   3     2905.64     3031.47     33.24 o 
   6  -4   3     5664.46     5748.39     99.17 o 
   7  -4   3     1226.42     1158.59     32.17 o 
   8  -4   3      918.55      915.51     29.75 o 
   9  -4   3      520.80      568.74     24.58 o 
  10  -4   3       17.92       22.21      8.83 o 
  -8  -3   3      202.68      207.06     17.57 o 
  -7  -3   3       10.78        5.59      7.58 o 
  -6  -3   3     2324.85     2153.31     54.16 o 
  -5  -3   3      519.75      547.17     23.03 o 
  -4  -3   3      658.68      648.62     18.55 o 
  -3  -3   3     2578.51     2602.97     32.64 o 
  -2  -3   3     3591.71     3778.05     42.59 o 
  -1  -3   3     4585.08     4757.01     60.81 o 
   0  -3   3      646.96      663.14      9.84 o 
   1  -3   3     3891.11     3703.58     31.84 o 
   2  -3   3     1100.98     1263.75     20.41 o 
   3  -3   3    20128.94    20597.01    303.49 o 
   4  -3   3       32.61       43.98      2.74 o 
   5  -3   3     1928.12     1987.20     38.34 o 
   6  -3   3       82.97       87.86     10.32 o 
   7  -3   3     4407.98     4297.31     79.77 o 
   8  -3   3      498.82      488.73     21.14 o 
   9  -3   3      204.16      181.25     14.82 o 
  10  -3   3      840.10      852.81     31.61 o 
  -9  -2   3      207.94      199.54     18.33 o 
  -8  -2   3      289.32      268.03     18.70 o 
  -7  -2   3      661.58      640.82     26.88 o 
  -6  -2   3        3.73        5.08      5.18 o 
  -5  -2   3     2013.16     1987.63     37.35 o 
  -4  -2   3        3.21        6.92      2.14 o 
  -3  -2   3      330.99      308.31      7.78 o 
  -2  -2   3     2946.57     2984.14     33.59 o 
  -1  -2   3     1512.41     1413.97     21.92 o 
   0  -2   3     1269.99     1293.21     18.57 o 
   1  -2   3     1405.79     1599.93     14.98 o 
   2  -2   3     2603.30     2355.71     45.93 o 
   3  -2   3      174.15      224.44      5.31 o 
   4  -2   3     3511.85     3422.17     35.68 o 
   5  -2   3      891.87      868.92     35.32 o 
   6  -2   3     1606.36     1570.79     25.04 o 
   7  -2   3      587.48      604.90     15.05 o 
   8  -2   3     1224.55     1176.36     33.93 o 
   9  -2   3      350.17      347.57     19.19 o 
  -9  -1   3      734.04      726.87     31.43 o 
  -8  -1   3       25.64       28.93      9.28 o 
  -7  -1   3      309.75      292.48     14.49 o 
  -6  -1   3     1965.86     1945.95     44.17 o 
  -5  -1   3      231.42      218.25     11.00 o 
  -4  -1   3     2901.13     3004.53     72.20 o 
  -3  -1   3      447.67      511.19     20.83 o 
  -2  -1   3     1533.65     1504.36     25.05 o 
  -1  -1   3      510.35      535.87     10.78 o 
   0  -1   3       43.07       25.39      2.32 o 
   1  -1   3        7.46       26.87      4.89 o 
   2  -1   3        2.29        6.51      2.11 o 
   3  -1   3     7465.03     7546.24    117.02 o 
   4  -1   3       95.39       83.34      4.76 o 
   5  -1   3      681.13      677.34     13.87 o 
   6  -1   3      635.57      595.59     14.01 o 
   7  -1   3     2103.26     2044.58     32.36 o 
   8  -1   3      312.44      328.28     13.46 o 
   9  -1   3      306.23      324.06     18.47 o 
  -9   0   3      345.46      323.22     20.57 o 
  -8   0   3      251.86      279.27     14.73 o 
  -7   0   3      231.79      243.79     12.80 o 
  -6   0   3      269.17      266.69     12.20 o 
  -5   0   3     3445.39     3371.19     51.08 o 
  -4   0   3     1293.01     1225.81     23.32 o 
  -3   0   3      655.79      601.44     20.74 o 
  -2   0   3     1393.72     1442.95     20.23 o 
  -1   0   3    14216.92    15414.29    147.17 o 
   0   0   3    13387.91    14567.30    351.88 o 
   1   0   3     1411.72     1384.77     15.65 o 
   2   0   3     6202.36     6037.98     58.02 o 
   3   0   3     2264.17     2492.69     57.00 o 
   4   0   3     2564.49     2673.56     30.44 o 
   5   0   3        0.90        0.58      3.16 o 
   6   0   3     2099.82     2181.75     32.81 o 
   7   0   3      387.61      450.08     18.17 o 
   8   0   3     1242.48     1177.85     30.58 o 
   9   0   3       71.35       79.77      7.93 o 
  -9   1   3     1113.28     1091.76     22.70 o 
  -8   1   3       96.18       78.50      8.90 o 
  -7   1   3     1743.44     1701.51     34.33 o 
  -6   1   3     2056.34     2053.58     36.59 o 
  -5   1   3     1504.67     1357.65     26.06 o 
  -4   1   3     1865.14     1714.36     38.42 o 
  -3   1   3      194.56      158.79      5.05 o 
  -2   1   3      572.31      478.60      8.40 o 
  -1   1   3     3423.62     4138.58     68.37 o 
   0   1   3    17940.09    18973.41    325.77 o 
   1   1   3      212.44      258.39      4.43 o 
   2   1   3       29.08       22.05      2.46 o 
   3   1   3     1301.38     1196.18     19.43 o 
   4   1   3     1155.02     1132.96     24.42 o 
   5   1   3     1707.95     1670.41     32.58 o 
   6   1   3      451.20      421.26     12.09 o 
   7   1   3     1067.18     1119.95     45.05 o 
   8   1   3       54.15       69.63      9.04 o 
   9   1   3      209.91      234.57     17.92 o 
 -10   2   3      584.58      573.56     18.70 o 
  -9   2   3      108.88      121.31      8.28 o 
  -8   2   3     3789.91     3690.99     46.48 o 
  -7   2   3      667.61      684.83     19.67 o 
  -6   2   3     1049.62     1003.73     22.57 o 
  -5   2   3     4187.00     4032.75     56.20 o 
  -4   2   3     3877.35     4012.78     53.96 o 
  -3   2   3     6194.96     6367.18     65.10 o 
  -2   2   3        0.12       -2.37      2.72 o 
  -1   2   3    10902.95    10825.70    192.25 o 
   0   2   3      219.04      248.51     12.81 o 
   1   2   3     1519.45     1584.24     26.82 o 
   2   2   3      311.08      283.66      6.83 o 
   3   2   3     2140.34     2083.45     29.75 o 
   4   2   3     1786.80     1813.22     23.72 o 
   5   2   3     1143.55     1106.77     21.34 o 
   6   2   3     1106.29     1076.19     32.47 o 
   7   2   3       20.24       18.69      6.37 o 
   8   2   3      878.43      900.71     33.79 o 
 -10   3   3      173.93      182.33     16.68 o 
  -9   3   3     1758.12     1778.41     29.38 o 
  -8   3   3      271.52      255.12     10.30 o 
  -7   3   3     1155.68     1162.91     20.05 o 
  -6   3   3     1828.22     1809.24     25.02 o 
  -5   3   3     2023.09     1978.90     32.28 o 
  -4   3   3     9800.75    10115.38    101.12 o 
  -3   3   3      827.62      768.54     10.64 o 
  -2   3   3     3784.69     3830.20     38.73 o 
  -1   3   3       31.81       44.02      3.10 o 
   0   3   3     2616.22     2503.43     57.72 o 
   1   3   3      871.56      888.28     29.46 o 
   2   3   3     2678.26     2644.41     63.05 o 
   3   3   3     2243.44     2169.71     56.43 o 
   4   3   3     2615.43     2552.69     70.65 o 
   5   3   3       41.27       42.86      6.25 o 
   6   3   3      321.66      283.95      9.59 o 
   7   3   3      650.31      625.43     27.41 o 
   8   3   3        9.08        5.46      8.88 o 
 -10   4   3       64.40       69.83     11.77 o 
  -9   4   3        6.39        2.31      4.82 o 
  -8   4   3     1528.34     1546.24     25.19 o 
  -7   4   3      297.82      306.90      9.74 o 
  -6   4   3      534.17      550.68     16.04 o 
  -5   4   3     2608.93     2611.03     30.83 o 
  -4   4   3     9272.42     9715.16     82.15 o 
  -3   4   3     6175.17     6474.89     63.73 o 
  -2   4   3       29.36       24.70      3.12 o 
  -1   4   3     5914.83     5817.62     70.38 o 
   0   4   3      148.32      141.92      3.36 o 
   1   4   3     7760.92     7863.68    122.12 o 
   2   4   3        0.69        3.60      6.15 o 
   3   4   3     1149.23     1042.71     37.00 o 
   4   4   3      760.44      721.67     20.19 o 
   5   4   3     2837.79     2740.71    102.04 o 
   6   4   3      138.02      155.59     11.34 o 
   7   4   3       28.43       27.19     10.17 o 
 -10   5   3       13.65       13.21      8.27 o 
  -9   5   3      615.93      609.76     25.46 o 
  -8   5   3      171.88      173.61      8.34 o 
  -7   5   3     1208.43     1183.98     19.79 o 
  -6   5   3      149.32      145.88      6.62 o 
  -5   5   3     1668.25     1608.01     19.94 o 
  -4   5   3     2107.94     2049.82     27.55 o 
  -3   5   3     1821.26     1890.49     29.66 o 
  -2   5   3     5743.24     5786.66     72.02 o 
  -1   5   3       87.71       96.06      4.01 o 
   0   5   3    10764.47    10713.83    100.18 o 
   1   5   3      437.85      467.10     11.74 o 
   2   5   3     3491.92     3380.11     82.35 o 
   3   5   3     2736.38     2588.86     69.78 o 
   4   5   3      712.45      712.83     21.02 o 
   5   5   3      436.57      413.56     16.85 o 
   6   5   3      756.30      759.97     31.54 o 
   7   5   3      725.77      799.52     34.95 o 
 -10   6   3      117.28      112.22     14.02 o 
  -9   6   3       45.74       50.77     10.19 o 
  -8   6   3     1133.95     1138.05     34.27 o 
  -7   6   3       22.48       17.12      3.56 o 
  -6   6   3      361.24      350.72      8.99 o 
  -5   6   3     1530.42     1523.57     32.35 o 
  -4   6   3     1563.55     1518.16     27.30 o 
  -3   6   3     2479.62     2533.32     49.88 o 
  -2   6   3      347.47      342.81     16.56 o 
  -1   6   3     4278.47     4200.41     44.17 o 
   0   6   3       60.55       63.67      7.48 o 
   1   6   3     4292.54     4269.06    100.65 o 
   2   6   3      386.79      417.28     25.78 o 
   3   6   3     1289.34     1148.02     43.98 o 
   4   6   3      548.97      558.90     19.58 o 
   5   6   3     1776.25     1809.84     39.60 o 
   6   6   3      141.04      183.06     17.91 o 
  -9   7   3      325.91      333.81     20.09 o 
  -8   7   3       30.66       38.16      9.21 o 
  -7   7   3      863.34      871.08     23.37 o 
  -6   7   3       15.47       20.08      4.60 o 
  -5   7   3      411.27      408.76     11.83 o 
  -4   7   3      835.52      815.48     19.09 o 
  -3   7   3     2613.23     2623.36     40.35 o 
  -2   7   3     1195.44     1220.57     25.56 o 
  -1   7   3       82.38       90.55     14.30 o 
   0   7   3     3568.31     3521.77     90.63 o 
   1   7   3      235.78      225.06     21.00 o 
   2   7   3     1718.79     1658.00     56.80 o 
   3   7   3      142.73      143.74     10.80 o 
   4   7   3     1830.80     1766.76     39.15 o 
   5   7   3      166.07      194.10     18.24 o 
  -9   8   3       69.12       60.38     11.31 o 
  -8   8   3     1022.47     1023.68     27.64 o 
  -7   8   3        1.89        9.34      5.95 o 
  -6   8   3      163.09      179.31     10.77 o 
  -5   8   3      296.69      293.60     29.19 o 
  -4   8   3     1182.27     1237.57     25.67 o 
  -3   8   3      165.37      171.69      9.29 o 
  -2   8   3     1166.45     1169.21     48.15 o 
  -1   8   3     1209.79     1121.42     46.40 o 
   0   8   3        1.44       22.88     10.62 o 
   1   8   3     1115.27     1125.67     47.25 o 
   2   8   3      215.68      242.87     23.36 o 
   3   8   3     1001.54     1029.02     28.91 o 
   4   8   3      183.99      200.25     13.93 o 
  -8   9   3      302.43      289.04     15.61 o 
  -7   9   3      833.18      826.97     45.77 o 
  -6   9   3      545.57      540.98     28.97 o 
  -5   9   3      567.50      571.25     18.03 o 
  -4   9   3       27.49       17.62     11.43 o 
  -3   9   3     1058.84      965.09     45.70 o 
  -2   9   3        6.50        7.88     10.43 o 
  -1   9   3      125.14      128.33     18.94 o 
   0   9   3     1351.15     1252.63     52.29 o 
   1   9   3      294.75      334.33     28.14 o 
   2   9   3      674.99      653.68     38.41 o 
   3   9   3        5.62        3.87      6.47 o 
  -8  10   3      359.08      395.39     18.34 o 
  -7  10   3      824.19      846.46     25.11 o 
  -6  10   3      447.70      478.33     36.06 o 
  -5  10   3      124.96      153.64     22.76 o 
  -4  10   3      917.63      911.36     48.05 o 
  -3  10   3        2.85       -4.46      9.85 o 
  -2  10   3     1023.45      963.40     48.66 o 
  -1  10   3       22.72       19.33     11.72 o 
   0  10   3      409.27      345.86     29.68 o 
   1  10   3      713.91      716.05     42.00 o 
   2  10   3      120.55      117.47     16.76 o 
  -7  11   3      428.12      423.82     37.43 o 
  -6  11   3      891.07      927.02     52.69 o 
  -5  11   3      524.85      547.32     39.88 o 
  -4  11   3        0.16       17.10     13.06 o 
  -3  11   3      937.05      994.56     52.62 o 
  -2  11   3       25.13       29.57     14.31 o 
  -1  11   3      448.19      445.78     34.96 o 
   0  11   3      249.14      243.92     28.01 o 
  -4  12   3      551.27      623.12     44.30 o 
  -3  12   3      113.01      136.63     24.89 o 
   1 -12   4      136.78      136.49     22.03 o 
   2 -12   4      112.06      130.44     12.66 o 
   3 -12   4       30.43       54.78      8.01 o 
   4 -12   4      811.90      874.31     40.77 o 
   5 -12   4        3.76        1.97      5.56 o 
   0 -11   4      329.68      339.20     29.36 o 
   1 -11   4      782.18      823.98     20.47 o 
   2 -11   4      340.24      352.24     16.12 o 
   3 -11   4      862.63      834.81     21.21 o 
   4 -11   4       37.75       53.23     10.27 o 
   5 -11   4      630.86      630.53     21.22 o 
   6 -11   4       12.93       13.01      6.70 o 
   7 -11   4      240.16      235.71     15.36 o 
  -2 -10   4       43.06       39.57      9.95 o 
  -1 -10   4      391.27      392.69     14.53 o 
   0 -10   4      405.45      398.25     19.63 o 
   1 -10   4     1158.47     1134.04     23.31 o 
   2 -10   4      182.66      168.45      9.65 o 
   3 -10   4       96.95      103.64      9.21 o 
   4 -10   4      632.34      623.35     26.12 o 
   5 -10   4       10.70       13.65      5.92 o 
   6 -10   4      581.16      546.56     38.83 o 
   7 -10   4      148.94      155.31     12.20 o 
   8 -10   4      128.73      109.67     13.62 o 
  -4  -9   4      635.47      692.47     32.11 o 
  -3  -9   4       77.96       91.35     12.45 o 
  -2  -9   4     1270.71     1264.66     29.98 o 
  -1  -9   4       14.36       17.20      5.07 o 
   0  -9   4     1753.00     1760.39     26.40 o 
   1  -9   4      442.44      466.47     14.15 o 
   2  -9   4     1580.79     1495.91     30.12 o 
   3  -9   4      116.33      128.14      9.32 o 
   4  -9   4       13.73       16.74      5.55 o 
   5  -9   4     1360.73     1333.52     29.50 o 
   6  -9   4       26.90       33.52      7.27 o 
   7  -9   4       36.03       43.60     10.98 o 
   8  -9   4        9.18        7.16      7.94 o 
  -5  -8   4      353.74      329.87     23.33 o 
  -4  -8   4        8.43        6.30      7.94 o 
  -3  -8   4     2380.42     2360.88     59.22 o 
  -2  -8   4      436.56      392.93     18.22 o 
  -1  -8   4     2479.64     2416.47     45.62 o 
   0  -8   4      105.64      108.82      8.33 o 
   1  -8   4     1959.20     1900.64     25.86 o 
   2  -8   4       20.42       28.89      9.49 o 
   3  -8   4     1113.44     1074.50     23.93 o 
   4  -8   4     1675.90     1593.89     31.11 o 
   5  -8   4      553.94      531.48     17.46 o 
   6  -8   4     1367.25     1274.37     29.16 o 
   7  -8   4       13.50       12.45      6.20 o 
   8  -8   4       64.16      101.80     12.68 o 
   9  -8   4      103.04      142.55     15.25 o 
  -6  -7   4      148.89      163.04     17.75 o 
  -5  -7   4      107.77      105.46     14.16 o 
  -4  -7   4     1503.63     1503.31     45.40 o 
  -3  -7   4        1.77       17.90      7.99 o 
  -2  -7   4     1023.87     1125.09     25.75 o 
  -1  -7   4      198.52      187.13      8.71 o 
   0  -7   4     1888.25     1904.71     23.37 o 
   1  -7   4      819.46      829.04     14.60 o 
   2  -7   4     6434.17     6374.00     63.78 o 
   3  -7   4      513.41      510.78     15.21 o 
   4  -7   4     1229.92     1205.91     25.46 o 
   5  -7   4     1116.30     1174.08     25.89 o 
   6  -7   4     1418.15     1392.51     29.87 o 
   7  -7   4      345.05      371.13     15.50 o 
   8  -7   4        0.58        0.34      5.76 o 
   9  -7   4      795.36      843.70     31.77 o 
  -6  -6   4      650.05      664.96     30.69 o 
  -5  -6   4      344.78      326.70     20.49 o 
  -4  -6   4      101.15      112.32     12.83 o 
  -3  -6   4     2992.10     3003.33     65.94 o 
  -2  -6   4      154.70      150.61     16.09 o 
  -1  -6   4     2141.15     2131.41     35.91 o 
   0  -6   4        4.01       10.05      3.83 o 
   1  -6   4    10431.85    10369.69     97.60 o 
   2  -6   4     1115.30     1149.69     16.04 o 
   3  -6   4     3529.29     3393.68     69.95 o 
   4  -6   4      870.27      811.39     19.42 o 
   5  -6   4     3209.86     3313.41     49.97 o 
   6  -6   4     4728.73     4674.89     66.13 o 
   7  -6   4      379.92      342.08     17.86 o 
   8  -6   4      539.08      536.99     23.53 o 
   9  -6   4       21.24       28.12      8.98 o 
  -7  -5   4      461.88      474.15     26.29 o 
  -6  -5   4      248.87      248.71     19.23 o 
  -5  -5   4     1482.49     1381.95     42.18 o 
  -4  -5   4     3011.73     2948.90     66.14 o 
  -3  -5   4        1.20       11.20      5.85 o 
  -2  -5   4     3271.80     3287.47     48.52 o 
  -1  -5   4      127.17      143.75      9.76 o 
   0  -5   4     2490.59     2478.52     28.89 o 
   1  -5   4     1102.00     1064.50     15.23 o 
   2  -5   4     7690.55     7629.50    103.67 o 
   3  -5   4       51.94       38.73     13.19 o 
   4  -5   4     2438.13     2389.43     37.24 o 
   5  -5   4     3653.92     3551.27     51.34 o 
   6  -5   4     1311.65     1280.26     60.74 o 
   7  -5   4     1222.11     1151.96     33.03 o 
   8  -5   4      159.14      187.18     13.89 o 
   9  -5   4     1290.83     1202.69     37.38 o 
  10  -5   4        9.45       10.78      8.23 o 
  -7  -4   4       32.58       26.38      9.77 o 
  -6  -4   4     1365.87     1306.15     41.42 o 
  -5  -4   4      126.82      134.63     12.73 o 
  -4  -4   4      682.53      739.71     21.47 o 
  -3  -4   4     1641.83     1676.65     24.83 o 
  -2  -4   4      506.28      487.18     18.94 o 
  -1  -4   4     1236.41     1248.93     17.69 o 
   0  -4   4       37.25       52.63      5.03 o 
   1  -4   4     4387.76     4217.61     37.01 o 
   2  -4   4      746.62      824.05     23.36 o 
   3  -4   4      372.68      251.96      9.76 o 
   4  -4   4        1.48        8.04      3.84 o 
   5  -4   4     2377.57     2475.06     38.64 o 
   6  -4   4     3180.63     3072.93     60.63 o 
   7  -4   4     1364.44     1394.31     36.87 o 
   8  -4   4      307.75      310.03     17.11 o 
   9  -4   4       35.75       27.20      8.75 o 
  10  -4   4      616.49      679.75     28.93 o 
  -8  -3   4       88.06      101.09     13.84 o 
  -7  -3   4      714.74      685.02     29.33 o 
  -6  -3   4      184.93      186.63     12.87 o 
  -5  -3   4      240.50      218.66     12.08 o 
  -4  -3   4      146.18      167.02     10.17 o 
  -3  -3   4      388.48      398.97     12.92 o 
  -2  -3   4     4904.05     5011.27     54.12 o 
  -1  -3   4     1631.37     1683.30     31.26 o 
   0  -3   4     1573.61     1562.29     18.41 o 
   1  -3   4       42.37       42.85      3.30 o 
   2  -3   4    10202.83    10706.16     99.94 o 
   3  -3   4        0.87        6.46      2.23 o 
   4  -3   4     3632.03     3840.30     39.46 o 
   5  -3   4     1838.30     1800.65     22.46 o 
   6  -3   4     2092.23     2148.71     30.85 o 
   7  -3   4      622.70      614.54     22.60 o 
   8  -3   4      450.70      428.36     20.08 o 
   9  -3   4     1222.46     1246.61     37.35 o 
  -8  -2   4      255.46      264.42     18.72 o 
  -7  -2   4        6.75       16.84      7.01 o 
  -6  -2   4     1411.89     1375.99     31.78 o 
  -5  -2   4      154.86      139.54     13.32 o 
  -4  -2   4     1070.80     1203.53     26.42 o 
  -3  -2   4     1040.76     1105.42     22.62 o 
  -2  -2   4     2163.56     2041.73     31.68 o 
  -1  -2   4     1041.39     1066.49     24.75 o 
   0  -2   4       11.78       14.84      3.87 o 
   1  -2   4      429.59      426.33      9.74 o 
   2  -2   4       30.65       30.58      5.43 o 
   3  -2   4     6329.11     6459.24     75.71 o 
   4  -2   4      327.96      336.90      7.47 o 
   5  -2   4      516.77      557.74     12.09 o 
   6  -2   4      990.24      978.42     18.26 o 
   7  -2   4     1759.44     1724.48     50.88 o 
   8  -2   4      656.39      606.09     23.49 o 
   9  -2   4        4.79        5.09      7.25 o 
  -9  -1   4      574.04      582.98     28.58 o 
  -8  -1   4      555.57      525.57     42.99 o 
  -7  -1   4     1145.58     1105.99     28.45 o 
  -6  -1   4       74.19       79.55     13.92 o 
  -5  -1   4     4492.93     4449.03     69.08 o 
  -4  -1   4      252.41      235.53     10.60 o 
  -3  -1   4     3690.81     3484.47     49.12 o 
  -2  -1   4      532.83      498.35     19.76 o 
  -1  -1   4     3358.15     3245.57     42.11 o 
   0  -1   4     2279.69     2665.73     24.16 o 
   1  -1   4      387.55      426.88     12.83 o 
   2  -1   4     8210.21     8183.46     78.34 o 
   3  -1   4      191.47      183.21     14.47 o 
   4  -1   4     1163.83     1288.54     19.74 o 
   5  -1   4      280.92      273.72      9.09 o 
   6  -1   4      961.35      912.01     18.10 o 
   7  -1   4      870.37      895.37     38.50 o 
   8  -1   4      296.41      314.15     12.06 o 
   9  -1   4      493.03      530.80     23.43 o 
  -9   0   4      547.43      568.42     28.81 o 
  -8   0   4      276.90      268.65     14.77 o 
  -7   0   4      410.02      414.93     16.62 o 
  -6   0   4     6542.83     6373.84    239.13 o 
  -5   0   4      325.56      295.90     15.92 o 
  -4   0   4     2729.10     2603.18     40.36 o 
  -3   0   4       26.85       35.62      4.12 o 
  -2   0   4     3613.70     3623.67     38.73 o 
  -1   0   4    12831.97    14174.49    134.61 o 
   0   0   4       32.80       10.20      2.20 o 
   1   0   4     2027.99     1932.97     21.33 o 
   2   0   4      713.52      721.80     10.83 o 
   3   0   4     1672.83     1640.19     25.22 o 
   4   0   4      832.83      886.98     31.85 o 
   5   0   4      508.34      519.97     14.16 o 
   6   0   4      618.41      635.45     14.95 o 
   7   0   4     2309.35     2202.40     69.44 o 
   8   0   4      269.94      260.04     11.43 o 
   9   0   4       72.68       71.00     10.43 o 
  -9   1   4      937.18      900.48     41.53 o 
  -8   1   4      574.44      573.35     20.05 o 
  -7   1   4     1345.79     1356.89     30.28 o 
  -6   1   4      570.59      599.66     18.02 o 
  -5   1   4     6863.46     7064.91     89.16 o 
  -4   1   4       86.34       85.85      4.42 o 
  -3   1   4     4659.99     4931.37     52.05 o 
  -2   1   4     1045.96     1082.95     15.19 o 
  -1   1   4    37202.27    38800.08    609.43 o 
   0   1   4      160.72      173.79     10.67 o 
   1   1   4     3205.84     3175.94     31.70 o 
   2   1   4      124.55       87.51      4.24 o 
   3   1   4     2298.00     2323.67     49.77 o 
   4   1   4     1281.51     1293.24     22.41 o 
   5   1   4       95.02       84.73      5.11 o 
   6   1   4      468.78      489.86     16.35 o 
   7   1   4      194.92      170.49      8.77 o 
   8   1   4      674.81      636.86     26.97 o 
   9   1   4       22.67       16.54      9.10 o 
  -9   2   4      535.42      542.78     19.18 o 
  -8   2   4        4.25       10.33      6.28 o 
  -7   2   4     1311.12     1227.43     27.55 o 
  -6   2   4     3168.10     3158.72     49.44 o 
  -5   2   4      391.27      381.91     20.08 o 
  -4   2   4     4262.21     4165.91     46.52 o 
  -3   2   4      558.20      609.57     11.50 o 
  -2   2   4    10592.56    10954.44    173.75 o 
  -1   2   4      274.22      308.28     14.31 o 
   0   2   4     8213.28     8261.28    153.03 o 
   1   2   4      215.25      190.80     12.90 o 
   2   2   4     1794.70     1836.81     25.60 o 
   3   2   4     4084.09     4047.06     51.99 o 
   4   2   4     3301.78     3236.37     44.75 o 
   5   2   4      797.93      764.97     14.38 o 
   6   2   4      141.54      137.64      8.05 o 
   7   2   4     1370.37     1432.85     32.75 o 
   8   2   4        6.56        0.19      7.63 o 
 -10   3   4      214.54      222.89     11.39 o 
  -9   3   4      132.65      119.34      9.05 o 
  -8   3   4      849.92      813.08     17.75 o 
  -7   3   4      161.95      157.62     10.06 o 
  -6   3   4      228.92      246.43     12.98 o 
  -5   3   4     3410.01     3322.75     40.39 o 
  -4   3   4     3001.39     3039.26     36.79 o 
  -3   3   4     3908.54     4033.12     73.29 o 
  -2   3   4       56.98       56.65     11.49 o 
  -1   3   4    11278.57    11421.25    130.12 o 
   0   3   4     1450.09     1465.69     40.53 o 
   1   3   4     1303.98     1143.63     35.65 o 
   2   3   4     2340.55     2313.30     84.42 o 
   3   3   4     3325.16     3278.51     43.62 o 
   4   3   4     2672.43     2638.23     43.03 o 
   5   3   4      237.95      228.03     12.12 o 
   6   3   4      316.24      321.49     14.78 o 
   7   3   4       33.95       33.97      9.85 o 
   8   3   4      814.50      842.08     34.83 o 
 -10   4   4      222.20      189.94     16.44 o 
  -9   4   4      536.41      525.17     15.02 o 
  -8   4   4      585.57      590.62     14.83 o 
  -7   4   4        3.56        1.57      3.53 o 
  -6   4   4     1659.79     1627.77     21.17 o 
  -5   4   4      520.99      521.29     11.14 o 
  -4   4   4     5904.47     5902.31     90.37 o 
  -3   4   4       41.90       37.30      3.16 o 
  -2   4   4     4578.99     4583.36     57.65 o 
  -1   4   4     1476.53     1571.47     30.50 o 
   0   4   4     9421.13     9729.44    185.23 o 
   1   4   4      431.36      535.15     25.06 o 
   2   4   4     3619.72     3659.08     97.14 o 
   3   4   4     2079.12     2094.21     59.65 o 
   4   4   4     1825.91     1809.49     56.30 o 
   5   4   4      179.91      191.03     11.97 o 
   6   4   4      167.76      174.68     13.65 o 
   7   4   4     1206.46     1353.54     44.80 o 
  -9   5   4      104.08      102.74     12.66 o 
  -8   5   4     1296.31     1279.81     22.43 o 
  -7   5   4      214.10      231.62      8.71 o 
  -6   5   4      166.47      187.14      6.93 o 
  -5   5   4     1459.77     1459.89     19.01 o 
  -4   5   4     1355.22     1381.30     24.84 o 
  -3   5   4     1232.37     1269.47     36.63 o 
  -2   5   4      149.44      142.30      6.16 o 
  -1   5   4     4931.12     4923.12     61.29 o 
   0   5   4       39.47       28.25      8.72 o 
   1   5   4     3446.50     3492.50     84.49 o 
   2   5   4     1204.56     1148.96     41.68 o 
   3   5   4      105.03      122.43     15.46 o 
   4   5   4      607.21      595.78     31.61 o 
   5   5   4      779.47      783.16     23.88 o 
   6   5   4      711.70      741.00     24.50 o 
   7   5   4       45.47       40.43     12.36 o 
  -9   6   4      636.27      635.46     27.00 o 
  -8   6   4       47.97       50.31      9.54 o 
  -7   6   4      709.96      680.21     13.51 o 
  -6   6   4      188.46      191.57      7.07 o 
  -5   6   4      314.75      315.30     10.29 o 
  -4   6   4     1463.31     1440.16     26.36 o 
  -3   6   4      602.20      591.48     14.24 o 
  -2   6   4     1570.97     1677.85     26.80 o 
  -1   6   4       57.77       61.12      5.73 o 
   0   6   4     4775.56     4691.01    108.52 o 
   1   6   4       33.59       36.00     10.35 o 
   2   6   4     2058.22     2044.29     62.60 o 
   3   6   4     2030.38     1962.66     62.70 o 
   4   6   4     1871.06     1905.24     39.90 o 
   5   6   4      538.43      566.72     21.38 o 
   6   6   4      246.81      249.78     20.11 o 
  -9   7   4       69.01       53.28     10.82 o 
  -8   7   4     1287.31     1267.64     37.35 o 
  -7   7   4      216.38      202.53     10.01 o 
  -6   7   4      426.05      431.83     13.01 o 
  -5   7   4      269.61      271.88     10.03 o 
  -4   7   4     1254.93     1270.99     24.90 o 
  -3   7   4      443.81      464.17     17.22 o 
  -2   7   4       47.18       59.60     12.75 o 
  -1   7   4     1912.82     1921.90     61.43 o 
   0   7   4        8.59       27.63     10.04 o 
   1   7   4     1714.58     1787.83     59.75 o 
   2   7   4      100.89       71.76     13.92 o 
   3   7   4      878.52      890.99     41.98 o 
   4   7   4      803.38      830.50     42.03 o 
   5   7   4      726.57      728.37     34.05 o 
  -9   8   4      437.61      497.69     24.50 o 
  -8   8   4      318.07      328.40     19.15 o 
  -7   8   4      882.54      925.84     24.82 o 
  -6   8   4      108.29      127.93      8.13 o 
  -5   8   4      732.48      745.44     37.88 o 
  -4   8   4       26.39       31.37      5.31 o 
  -3   8   4     4240.97     4220.37    108.80 o 
  -2   8   4      236.69      255.06     22.89 o 
  -1   8   4      274.05      258.17     22.85 o 
   0   8   4      769.26      843.10     41.20 o 
   1   8   4      358.17      329.46     25.92 o 
   2   8   4      332.79      309.01     26.31 o 
   3   8   4      133.03      141.15     19.75 o 
   4   8   4      461.31      463.18     20.68 o 
  -8   9   4     1596.34     1585.07     43.37 o 
  -7   9   4       23.86       39.50     10.09 o 
  -6   9   4      511.86      500.22     17.69 o 
  -5   9   4       53.02       58.65     15.81 o 
  -4   9   4     1034.27      954.52     46.63 o 
  -3   9   4       59.89       71.53     16.00 o 
  -2   9   4      542.89      523.40     33.68 o 
  -1   9   4      309.31      292.17     25.70 o 
   0   9   4       51.59       90.55     17.32 o 
   1   9   4      724.68      694.91     39.27 o 
   2   9   4       91.06       89.63     17.70 o 
   3   9   4      439.80      461.81     20.65 o 
  -7  10   4      667.79      672.84     44.40 o 
  -6  10   4      296.33      313.66     30.61 o 
  -5  10   4     1045.66     1101.20     53.88 o 
  -4  10   4      205.44      221.12     25.91 o 
  -3  10   4     1065.93     1040.43     51.44 o 
  -2  10   4        0.89        2.31     10.72 o 
  -1  10   4      469.11      458.80     33.74 o 
   0  10   4      558.11      570.29     37.70 o 
   1  10   4      743.33      705.94     42.52 o 
   2  10   4      251.28      251.58     16.15 o 
  -6  11   4     1093.88     1209.17     60.58 o 
  -5  11   4        7.69       -8.04     10.71 o 
  -4  11   4     1037.73      997.50     53.71 o 
  -3  11   4       28.10       14.42     12.90 o 
  -2  11   4     1069.00     1064.31     54.41 o 
  -1  11   4       70.63       78.27     19.29 o 
   0  11   4      991.52      967.83     51.92 o 
   2 -12   5      135.52      148.89     10.69 o 
   3 -12   5      635.22      617.24     23.23 o 
   4 -12   5       57.44       86.71     15.97 o 
   0 -11   5      607.31      702.73     27.49 o 
   1 -11   5      453.59      415.02     15.10 o 
   2 -11   5      490.23      485.75     18.23 o 
   3 -11   5        1.93        3.98      5.26 o 
   4 -11   5      701.17      693.26     22.20 o 
   5 -11   5       25.98       20.67      6.79 o 
   6 -11   5      236.20      265.56     15.12 o 
   7 -11   5      189.12      214.31     14.52 o 
  -2 -10   5      546.76      531.54     20.13 o 
  -1 -10   5      264.11      258.96     23.44 o 
   0 -10   5     1134.44     1154.08     33.82 o 
   1 -10   5      606.67      649.89     20.58 o 
   2 -10   5      800.87      760.18     19.15 o 
   3 -10   5      375.37      360.04     15.45 o 
   4 -10   5       57.99       59.62      8.75 o 
   5 -10   5     1057.25     1082.51     45.89 o 
   6 -10   5       37.34       33.37      7.47 o 
   7 -10   5       65.90       54.28     17.59 o 
   8 -10   5       36.97       41.16      9.02 o 
  -3  -9   5     1066.20     1174.77     41.24 o 
  -2  -9   5       60.71       57.06     15.47 o 
  -1  -9   5      540.61      585.50     16.49 o 
   0  -9   5      813.05      801.01     19.02 o 
   1  -9   5     2276.15     2244.72     36.67 o 
   2  -9   5      440.92      452.85     16.10 o 
   3  -9   5      727.82      693.59     29.25 o 
   4  -9   5     2244.14     2247.47     43.37 o 
   5  -9   5      140.55      131.99     20.58 o 
   6  -9   5      811.10      800.04     23.48 o 
   7  -9   5        0.26        6.62      5.67 o 
   8  -9   5      342.59      361.33     17.28 o 
  -5  -8   5        3.39        4.50      8.73 o 
  -4  -8   5     1145.04     1157.59     40.60 o 
  -3  -8   5        0.61       -9.30      6.20 o 
  -2  -8   5     2292.00     2233.40     54.65 o 
  -1  -8   5      424.31      395.66     12.99 o 
   0  -8   5     1428.21     1401.62     20.24 o 
   1  -8   5     1119.08     1104.62     24.51 o 
   2  -8   5     1184.69     1185.06     25.84 o 
   3  -8   5     1321.62     1268.25     27.06 o 
   4  -8   5       42.29       39.29      6.46 o 
   5  -8   5     3989.02     3679.65     56.66 o 
   6  -8   5      101.94      115.58     16.97 o 
   7  -8   5      978.63      897.89     44.00 o 
   8  -8   5      472.50      453.05     23.39 o 
   9  -8   5      554.86      598.50     27.72 o 
  -5  -7   5      385.01      407.30     24.25 o 
  -4  -7   5        1.40        3.38      7.78 o 
  -3  -7   5     2706.26     2568.99     61.16 o 
  -2  -7   5        2.50       29.49      7.57 o 
  -1  -7   5      974.31     1010.53     19.91 o 
   0  -7   5     1073.93     1102.24     18.31 o 
   1  -7   5     3770.06     3636.14     76.52 o 
   2  -7   5     1637.34     1570.07     29.35 o 
   3  -7   5     1456.07     1447.68     28.57 o 
   4  -7   5     2842.44     2773.22     44.34 o 
   5  -7   5     1108.63     1068.95     25.01 o 
   6  -7   5     2472.88     2352.65     41.94 o 
   7  -7   5       39.70       42.68      7.43 o 
   8  -7   5      757.73      741.73     29.04 o 
   9  -7   5       44.38       37.37     10.45 o 
  -6  -6   5       90.32       84.65     13.84 o 
  -5  -6   5      149.23      143.09     14.94 o 
  -4  -6   5     1525.58     1500.32     43.79 o 
  -3  -6   5       35.58       11.61      6.53 o 
  -2  -6   5     1524.82     1566.59     29.91 o 
  -1  -6   5       73.00       82.89      6.69 o 
   0  -6   5      877.10      858.66     24.34 o 
   1  -6   5      438.60      419.89      9.49 o 
   2  -6   5     4576.69     4608.77     47.63 o 
   3  -6   5     1018.07     1054.94     22.63 o 
   4  -6   5      203.46      225.55     15.56 o 
   5  -6   5     1420.26     1395.98     28.33 o 
   6  -6   5     2249.83     2190.41     59.87 o 
   7  -6   5     1899.62     1891.93     36.87 o 
   8  -6   5       83.04       92.59     11.56 o 
   9  -6   5     1139.81     1169.44     38.16 o 
  -7  -5   5       71.53       70.54     13.13 o 
  -6  -5   5      526.03      546.98     27.57 o 
  -5  -5   5      183.91      188.34     16.03 o 
  -4  -5   5       41.98       54.37      9.64 o 
  -3  -5   5     1567.22     1586.12     32.55 o 
  -2  -5   5      316.62      283.56      9.54 o 
  -1  -5   5      406.48      407.18     12.77 o 
   0  -5   5      563.09      547.19     12.19 o 
   1  -5   5     4631.65     4736.26     48.44 o 
   2  -5   5     1280.76     1246.44     16.16 o 
   3  -5   5     1890.25     1925.25     31.85 o 
   4  -5   5      783.81      743.86     18.43 o 
   5  -5   5     1354.84     1393.16     27.72 o 
   6  -5   5     3444.20     3379.62     51.49 o 
   7  -5   5       74.48       71.53      9.74 o 
   8  -5   5      884.58      886.57     30.42 o 
   9  -5   5        0.04        6.97      7.60 o 
  -7  -4   5     1285.96     1238.58     42.90 o 
  -6  -4   5        6.12        9.11      8.28 o 
  -5  -4   5     1785.87     1779.94     38.11 o 
  -4  -4   5      320.94      320.01     13.99 o 
  -3  -4   5      198.99      209.66     10.96 o 
  -2  -4   5     2465.74     2575.28     33.07 o 
  -1  -4   5      111.03      161.07      7.86 o 
   0  -4   5     1155.44     1119.03     17.40 o 
   1  -4   5      901.00      863.97     13.16 o 
   2  -4   5     1743.23     1613.71     17.74 o 
   3  -4   5       73.25       59.60     10.90 o 
   4  -4   5       42.38       67.65      7.39 o 
   5  -4   5     4282.31     4174.39     76.71 o 
   6  -4   5     1174.89     1217.37     25.77 o 
   7  -4   5     1863.40     1784.17     43.22 o 
   8  -4   5       42.05       30.62      7.90 o 
   9  -4   5      979.02      928.75     32.32 o 
  -8  -3   5      758.77      803.23     34.53 o 
  -7  -3   5       15.14       20.10      9.04 o 
  -6  -3   5     1329.78     1295.20     39.10 o 
  -5  -3   5       41.15       33.03      6.95 o 
  -4  -3   5      425.02      441.50     20.85 o 
  -3  -3   5     2016.20     2087.79     31.72 o 
  -2  -3   5     3747.33     3781.19     53.24 o 
  -1  -3   5     2912.81     3038.60     42.44 o 
   0  -3   5      106.01      116.22      9.38 o 
   1  -3   5     1381.57     1288.78     14.41 o 
   2  -3   5      375.83      411.07      8.24 o 
   3  -3   5      873.85      847.07     17.34 o 
   4  -3   5      834.16      852.09     24.62 o 
   5  -3   5       84.97       96.60      4.71 o 
   6  -3   5      444.80      452.77     18.33 o 
   7  -3   5      368.27      366.08     17.52 o 
   8  -3   5      223.22      249.10     16.00 o 
   9  -3   5      275.48      315.68     19.02 o 
  -8  -2   5       43.81       38.96     11.65 o 
  -7  -2   5     1768.78     1710.68     38.84 o 
  -6  -2   5      154.55      166.50     11.52 o 
  -5  -2   5     2961.65     2899.62     63.07 o 
  -4  -2   5     1018.75     1006.92     24.32 o 
  -3  -2   5     2723.04     2660.68     41.56 o 
  -2  -2   5     3505.15     3547.33     49.33 o 
  -1  -2   5     3176.89     3066.57     79.31 o 
   0  -2   5      306.88      296.66      8.35 o 
   1  -2   5        3.68        7.31      1.68 o 
   2  -2   5     6771.27     6538.33     83.23 o 
   3  -2   5      180.98      185.48     13.36 o 
   4  -2   5     1606.36     1642.98     26.78 o 
   5  -2   5     1124.01     1105.04     18.75 o 
   6  -2   5      639.74      666.58     14.80 o 
   7  -2   5      402.26      459.29     19.30 o 
   8  -2   5       78.92       91.31     10.40 o 
   9  -2   5     1043.61     1068.52     34.22 o 
  -9  -1   5      276.21      293.79     17.46 o 
  -8  -1   5      589.27      537.19     21.31 o 
  -7  -1   5      132.42      140.34     11.23 o 
  -6  -1   5     2798.03     2776.38     49.00 o 
  -4  -1   5     4439.29     4367.43     62.26 o 
  -3  -1   5     1805.28     1972.42     47.33 o 
  -2  -1   5     6233.92     6001.19     75.69 o 
  -1  -1   5     1715.81     1777.51     37.68 o 
   0  -1   5     1029.88      996.13     11.67 o 
   1  -1   5     3889.62     3892.21     40.51 o 
   2  -1   5      683.17      677.87     11.53 o 
   3  -1   5     4635.59     4685.96     49.32 o 
   4  -1   5      375.05      344.10      9.15 o 
   5  -1   5      522.76      539.67     19.58 o 
   6  -1   5      327.56      342.52     12.77 o 
   7  -1   5     1193.12     1173.51     48.90 o 
   8  -1   5      193.46      196.66     14.03 o 
   9  -1   5       76.30       70.20     10.42 o 
  -9   0   5      487.76      487.89     21.28 o 
  -8   0   5       71.59       64.81      9.16 o 
  -7   0   5      905.46      846.24     39.06 o 
  -6   0   5      729.14      687.31     31.34 o 
  -5   0   5     6436.83     6194.35     97.00 o 
  -4   0   5      322.73      313.48     11.88 o 
  -3   0   5     2287.00     2083.41     25.35 o 
  -2   0   5     1364.82     1344.04     18.08 o 
  -1   0   5     6797.49     6821.76     68.67 o 
   0   0   5     2141.41     2482.86     55.39 o 
   1   0   5     2253.88     2275.88     25.17 o 
   2   0   5     5463.32     5272.67     52.60 o 
   3   0   5     4142.06     4361.83     45.76 o 
   4   0   5     1781.22     1922.55     30.51 o 
   5   0   5        9.12       13.33      5.30 o 
   6   0   5     2015.97     1988.91     32.22 o 
   7   0   5       51.44       49.71      5.81 o 
   8   0   5      915.51      905.93     21.07 o 
  -9   1   5      167.15      163.50     13.01 o 
  -8   1   5      471.91      459.50     25.92 o 
  -7   1   5       80.29       82.20     11.74 o 
  -6   1   5     5099.98     5028.28     72.67 o 
  -5   1   5      112.46      127.06      8.38 o 
  -4   1   5     2056.52     2040.32     26.14 o 
  -3   1   5     1343.26     1247.62     24.41 o 
  -2   1   5    17331.47    18501.85    177.35 o 
  -1   1   5     7262.52     7359.86     89.61 o 
   0   1   5     9909.86    10208.47    184.77 o 
   1   1   5     4636.96     4632.03     45.51 o 
   2   1   5      157.97      214.29      6.52 o 
   3   1   5     1377.54     1203.07     20.37 o 
   4   1   5      841.51      823.30     16.99 o 
   5   1   5     1805.89     1801.20     24.87 o 
   6   1   5      122.27      136.30      6.97 o 
   7   1   5     1162.73     1127.79     20.62 o 
   8   1   5       29.53       31.29      9.20 o 
  -9   2   5      576.24      583.34     21.84 o 
  -8   2   5       11.72        4.24      6.52 o 
  -7   2   5      375.94      383.52     15.52 o 
  -6   2   5        8.78       12.10      5.00 o 
  -5   2   5     4457.79     4536.71     66.83 o 
  -4   2   5       49.44       56.94      4.25 o 
  -3   2   5     2522.21     2546.60     31.27 o 
  -2   2   5     1448.45     1429.43     31.10 o 
  -1   2   5    10395.77    10452.29    189.69 o 
   0   2   5     2195.83     2310.66     54.96 o 
   1   2   5      209.17      199.33     13.95 o 
   2   2   5     4698.27     4636.60     57.33 o 
   3   2   5     1850.47     1843.23     27.64 o 
   4   2   5     3070.84     3113.67     43.87 o 
   5   2   5       11.31       13.27      3.29 o 
   6   2   5      178.12      182.46     11.41 o 
   7   2   5       83.18       87.38      9.52 o 
   8   2   5      644.71      666.45     29.28 o 
  -9   3   5      516.05      521.18     15.37 o 
  -8   3   5       38.12       48.23      5.82 o 
  -7   3   5      190.93      199.07     11.23 o 
  -6   3   5     2274.78     2281.09     74.33 o 
  -5   3   5       28.95       20.41      3.68 o 
  -4   3   5     1451.06     1420.30     21.66 o 
  -3   3   5       92.87       93.13      7.62 o 
  -2   3   5     4164.22     4253.29     57.17 o 
  -1   3   5     1405.45     1431.80     40.17 o 
   0   3   5     5770.20     5849.85    118.19 o 
   1   3   5     2598.58     2612.81     64.58 o 
   2   3   5     1091.59     1040.11     36.59 o 
   3   3   5     5249.38     5286.54     66.17 o 
   4   3   5     1093.56     1059.10     40.86 o 
   5   3   5     1409.68     1398.38     31.05 o 
   6   3   5        2.76        2.61      8.14 o 
   7   3   5     1471.09     1544.71     36.20 o 
   8   3   5       10.98        8.30      9.32 o 
  -9   4   5      187.23      184.36      9.75 o 
  -8   4   5       65.83       73.44      9.37 o 
  -7   4   5        9.59        7.64      3.71 o 
  -6   4   5        1.65        3.59      2.91 o 
  -5   4   5     1763.45     1790.55     21.97 o 
  -4   4   5      317.71      310.11     11.07 o 
  -3   4   5     1363.29     1438.61     19.29 o 
  -2   4   5     1501.83     1500.31     23.16 o 
  -1   4   5     4860.01     5062.70     62.10 o 
   0   4   5     2354.98     2491.42     63.63 o 
   1   4   5     1411.51     1442.14     45.34 o 
   2   4   5     4400.81     4428.84    101.38 o 
   3   4   5     1586.55     1454.13     48.83 o 
   4   4   5     3349.18     3321.08     86.33 o 
   5   4   5       24.68       30.31     10.51 o 
   6   4   5     1228.85     1235.92     31.30 o 
   7   4   5      100.65      120.13     14.48 o 
  -9   5   5     1602.39     1619.01     27.90 o 
  -8   5   5      284.12      276.23     10.60 o 
  -7   5   5      333.23      339.41     10.78 o 
  -6   5   5      832.05      814.99     14.33 o 
  -5   5   5     1354.48     1354.02     27.70 o 
  -4   5   5     1247.16     1297.21     24.52 o 
  -3   5   5      242.75      245.96     12.15 o 
  -2   5   5      544.28      562.60     24.92 o 
  -1   5   5       32.87       44.91      3.32 o 
   0   5   5     5165.43     5333.19    116.63 o 
   1   5   5      137.63      127.11     15.09 o 
   2   5   5      497.10      485.68     27.22 o 
   3   5   5     1656.94     1603.15     54.22 o 
   4   5   5      450.31      424.84     27.43 o 
   5   5   5      607.95      629.45     21.95 o 
   6   5   5        8.53        4.76      6.19 o 
  -9   6   5       15.21       -1.99      7.62 o 
  -8   6   5     1388.63     1424.16     24.34 o 
  -7   6   5       36.66       29.12      4.67 o 
  -6   6   5      986.26      991.77     24.11 o 
  -5   6   5     1053.49     1045.03     19.55 o 
  -4   6   5     1427.98     1411.13     26.12 o 
  -3   6   5      493.46      524.98     13.41 o 
  -2   6   5       14.27       15.37      4.12 o 
  -1   6   5     1782.36     1723.73     54.83 o 
   0   6   5       39.31       52.57     11.54 o 
   1   6   5     1154.65     1095.19     43.58 o 
   2   6   5      609.40      560.15     30.76 o 
   3   6   5      367.14      385.31     26.49 o 
   4   6   5      542.28      525.29     32.34 o 
   5   6   5      305.92      317.97     16.79 o 
   6   6   5      396.04      468.02     27.06 o 
  -9   7   5     1020.53     1033.62     35.21 o 
  -8   7   5       68.25       72.22     10.56 o 
  -7   7   5     1252.75     1278.20     24.68 o 
  -6   7   5      106.30      102.92      7.52 o 
  -5   7   5      411.25      405.44     12.19 o 
  -4   7   5      196.38      197.82     16.58 o 
  -3   7   5      687.53      643.15     33.93 o 
  -2   7   5      311.36      339.21     24.69 o 
  -1   7   5       90.44       83.53     14.43 o 
   0   7   5     1668.63     1595.80     56.37 o 
   1   7   5      132.17      102.88     16.11 o 
   2   7   5      182.04      193.85     20.45 o 
   3   7   5      427.15      427.49     30.22 o 
   4   7   5      494.39      498.08     20.71 o 
   5   7   5      221.74      201.48     14.81 o 
  -8   8   5     1687.64     1699.51     45.07 o 
  -7   8   5        0.80        5.67     11.69 o 
  -6   8   5      231.95      233.93     10.52 o 
  -5   8   5      342.76      346.87     13.92 o 
  -4   8   5     3817.53     3767.67    101.91 o 
  -3   8   5     1378.49     1309.10     52.37 o 
  -2   8   5      571.32      582.61     34.00 o 
  -1   8   5      847.35      789.24     39.94 o 
   0   8   5      390.50      389.03     28.16 o 
   1   8   5      561.71      633.98     36.67 o 
   2   8   5       28.53       16.59     10.77 o 
   3   8   5      902.91      826.10     43.53 o 
   4   8   5      115.42      130.81     15.93 o 
  -8   9   5       41.18       58.26     10.52 o 
  -7   9   5     1862.76     1896.27     38.51 o 
  -6   9   5      214.81      221.35     24.91 o 
  -5   9   5      904.71      901.00     46.30 o 
  -4   9   5        1.83       -6.97      9.02 o 
  -3   9   5     2624.29     2462.36     80.15 o 
  -2   9   5       67.58       62.47     16.24 o 
  -1   9   5      146.96      111.35     18.67 o 
   0   9   5     1267.96     1253.30     54.40 o 
   1   9   5      347.61      320.89     27.97 o 
   2   9   5      861.24      864.52     45.71 o 
   3   9   5      141.16      171.45     23.27 o 
  -7  10   5        2.98       18.23     16.04 o 
  -6  10   5      847.01      907.99     50.33 o 
  -5  10   5      335.65      368.17     32.17 o 
  -4  10   5     1423.30     1394.78     61.49 o 
  -3  10   5      619.87      577.43     38.47 o 
  -2  10   5      374.78      393.75     32.50 o 
  -1  10   5      832.35      831.03     46.65 o 
   0  10   5      630.47      697.01     42.08 o 
   1  10   5      756.71      720.98     43.65 o 
  -6  11   5       13.64       -2.53     13.29 o 
  -5  11   5      643.42      648.22     45.19 o 
  -4  11   5      681.55      638.01     42.76 o 
  -3  11   5      977.71      982.51     53.00 o 
  -2  11   5      314.48      297.74     30.55 o 
  -1  11   5      322.99      305.41     31.76 o 
   3 -12   6       23.82       29.79      7.05 o 
   0 -11   6      225.04      266.44     24.94 o 
   1 -11   6      469.58      484.61     16.40 o 
   2 -11   6      119.12      107.95      9.08 o 
   3 -11   6     1145.39     1118.58     28.89 o 
   4 -11   6       85.58       82.67      9.95 o 
   5 -11   6      461.13      446.46     18.74 o 
   6 -11   6       33.03       39.36      8.65 o 
  -2 -10   6      284.93      345.24     28.02 o 
  -1 -10   6      412.02      407.13     29.39 o 
   0 -10   6     1510.08     1597.75     41.14 o 
   1 -10   6      747.54      735.82     19.37 o 
   2 -10   6      864.25      781.71     31.85 o 
   3 -10   6       15.09       20.85      6.65 o 
   4 -10   6     2710.77     2725.98    120.78 o 
   5 -10   6        0.97        6.93      6.16 o 
   6 -10   6      700.84      675.98     36.76 o 
   7 -10   6      178.89      170.10     22.99 o 
  -3  -9   6       60.20       71.06      9.59 o 
  -2  -9   6      499.72      505.75     20.53 o 
  -1  -9   6     1580.91     1584.30     33.48 o 
   0  -9   6      316.97      321.79     16.25 o 
   1  -9   6     1537.65     1521.71     31.81 o 
   2  -9   6      647.63      637.22     19.67 o 
   3  -9   6     1641.67     1582.03     32.98 o 
   4  -9   6       63.88       65.40      8.75 o 
   5  -9   6     2370.43     2300.26     42.93 o 
   6  -9   6        1.64        7.48      7.02 o 
   7  -9   6      602.95      548.40     20.72 o 
   8  -9   6      367.87      380.90     23.97 o 
  -4  -8   6       60.14       61.12     12.13 o 
  -3  -8   6     1069.36     1066.16     36.49 o 
  -2  -8   6      220.64      205.02     15.52 o 
  -1  -8   6      461.42      442.42     13.77 o 
   0  -8   6     1335.92     1330.70     23.46 o 
   1  -8   6      678.83      664.83     19.11 o 
   2  -8   6       20.26       19.96      5.45 o 
   3  -8   6      608.41      585.62     18.37 o 
   4  -8   6     3807.43     3761.22     57.85 o 
   5  -8   6        1.91       10.91      5.89 o 
   6  -8   6     1135.74     1123.40     28.07 o 
   7  -8   6       41.97       12.56      6.08 o 
   8  -8   6     1850.76     1787.71     39.30 o 
  -5  -7   6        0.64       -2.75      7.52 o 
  -4  -7   6      730.97      721.16     30.24 o 
  -3  -7   6        5.71       -3.03      5.91 o 
  -2  -7   6     1213.70     1162.77     34.61 o 
  -1  -7   6      571.84      587.50     19.70 o 
   0  -7   6      840.30      837.61     17.78 o 
   1  -7   6     3847.64     3789.63     42.85 o 
   2  -7   6       36.83       37.47     11.11 o 
   3  -7   6     2443.77     2307.01     44.11 o 
   4  -7   6        1.27        4.74     11.41 o 
   5  -7   6     3692.23     3454.00     53.68 o 
   6  -7   6      300.10      268.02     20.16 o 
   7  -7   6     1452.46     1344.36     31.29 o 
   8  -7   6      385.47      390.57     21.72 o 
   9  -7   6     1551.53     1658.27     48.66 o 
  -6  -6   6      361.34      406.04     25.06 o 
  -5  -6   6      351.09      339.02     21.67 o 
  -4  -6   6       48.31       41.84      9.90 o 
  -3  -6   6     2014.09     2040.77     50.93 o 
  -2  -6   6       73.66       54.00      8.24 o 
  -1  -6   6      198.48      205.27     12.27 o 
   0  -6   6      634.30      633.01     12.82 o 
   1  -6   6     1870.44     1820.17     23.87 o 
   2  -6   6      746.01      745.70     18.66 o 
   3  -6   6      141.78      145.78      9.06 o 
   4  -6   6     1863.01     1765.34     32.43 o 
   5  -6   6        5.93       10.06      5.25 o 
   6  -6   6      819.78      775.47     35.50 o 
   7  -6   6      119.76      140.29     10.66 o 
   8  -6   6      386.48      350.46     20.11 o 
   9  -6   6      188.32      233.03     18.20 o 
  -7  -5   6      494.98      523.51     28.26 o 
  -6  -5   6      152.42      138.31     15.64 o 
  -5  -5   6      574.22      625.44     27.89 o 
  -4  -5   6     1660.76     1710.14     36.55 o 
  -3  -5   6      338.58      319.89     13.95 o 
  -2  -5   6      987.15     1030.09     18.89 o 
  -1  -5   6      116.67      124.60      8.54 o 
   0  -5   6     2072.34     2067.06     23.15 o 
   1  -5   6     1491.04     1481.71     17.51 o 
   2  -5   6     2213.76     2217.94     22.21 o 
   3  -5   6       87.25       87.34      7.12 o 
   4  -5   6        1.12       -2.24      3.79 o 
   5  -5   6     1135.27     1076.03     26.32 o 
   6  -5   6      136.53      135.46      9.56 o 
   7  -5   6      536.52      534.99     25.16 o 
   8  -5   6      303.09      244.33     16.22 o 
   9  -5   6      836.32      864.31     31.71 o 
  -7  -4   6      294.72      307.20     21.40 o 
  -6  -4   6     1407.34     1398.95     82.69 o 
  -5  -4   6       72.09       77.28      9.38 o 
  -4  -4   6      233.57      240.65     12.90 o 
  -3  -4   6     1725.00     1724.06     33.32 o 
  -2  -4   6       37.36       28.94      5.09 o 
  -1  -4   6      423.69      406.39     34.81 o 
   0  -4   6      108.99      114.35      5.02 o 
   1  -4   6     3511.06     3434.35     32.10 o 
   2  -4   6       10.98       14.43      1.90 o 
   3  -4   6       91.91       89.94     10.45 o 
   4  -4   6     1056.21     1005.55     21.22 o 
   5  -4   6      439.46      430.37     24.45 o 
   6  -4   6     4216.83     4141.40     59.57 o 
   7  -4   6       11.57        7.19      6.29 o 
   8  -4   6      355.24      379.90     19.89 o 
   9  -4   6       46.80       44.99     10.12 o 
  -8  -3   6        7.62       11.41      9.37 o 
  -7  -3   6     1966.73     1969.77     53.66 o 
  -6  -3   6      186.47      171.68     12.81 o 
  -5  -3   6      431.97      426.29     16.77 o 
  -4  -3   6      863.81      850.47     22.49 o 
  -3  -3   6     1594.50     1564.42     30.25 o 
  -2  -3   6     6811.56     7040.07     89.93 o 
  -1  -3   6     1455.27     1345.37     23.61 o 
   0  -3   6     2045.20     1877.26     97.31 o 
   1  -3   6      149.86      159.68      4.57 o 
   2  -3   6     2973.74     3012.15     33.56 o 
   3  -3   6        2.28       -0.85      4.99 o 
   4  -3   6     1113.04     1121.19     29.41 o 
   5  -3   6      416.24      436.09     18.00 o 
   6  -3   6     3283.06     3206.12     63.07 o 
   7  -3   6      194.53      187.79     13.43 o 
   8  -3   6        4.88       13.35      6.78 o 
   9  -3   6      631.88      650.09     26.64 o 
  -8  -2   6      826.48      831.18     35.57 o 
  -7  -2   6      320.51      309.52     16.25 o 
  -6  -2   6     2261.55     2204.92     43.66 o 
  -5  -2   6       52.44       47.22      7.14 o 
  -4  -2   6     4390.47     4252.15     63.04 o 
  -3  -2   6     6068.76     5928.29    137.59 o 
  -2  -2   6     5173.81     5176.11     68.37 o 
  -1  -2   6     2056.11     2028.15     31.06 o 
   0  -2   6      360.71      367.52      7.60 o 
   1  -2   6     6549.48     6390.22     53.67 o 
   2  -2   6        8.71       11.56      3.19 o 
   3  -2   6     3888.17     3838.97     49.94 o 
   4  -2   6      336.92      322.28     10.88 o 
   5  -2   6      162.88      158.38      6.24 o 
   6  -2   6      249.84      262.29      9.23 o 
   7  -2   6      490.14      498.21     20.09 o 
   8  -2   6      325.87      355.71     18.11 o 
   9  -2   6        0.04        3.50      6.85 o 
  -8  -1   6       19.98       16.37      7.21 o 
  -7  -1   6     1694.40     1618.89     37.04 o 
  -6  -1   6      291.33      290.89     19.09 o 
  -5  -1   6     3476.98     3375.20    101.40 o 
  -4  -1   6     1742.40     1771.58     35.16 o 
  -3  -1   6     2749.39     2728.41     42.14 o 
  -2  -1   6     6142.13     6163.65     78.48 o 
  -1  -1   6     4003.00     4209.64     45.64 o 
   0  -1   6     5452.24     5709.32     66.70 o 
   1  -1   6        1.93        4.40      2.26 o 
   2  -1   6    11015.52    10781.01    126.97 o 
   3  -1   6       17.94       26.32      7.71 o 
   4  -1   6      308.47      308.24      9.06 o 
   5  -1   6      100.25       89.87      7.98 o 
   6  -1   6     1586.32     1565.16     40.09 o 
   7  -1   6      184.42      196.54     18.50 o 
   8  -1   6       96.94      108.34     11.06 o 
  -9   0   6       17.88        9.00      7.57 o 
  -8   0   6      246.45      229.82     14.67 o 
  -7   0   6      550.01      536.58     19.92 o 
  -6   0   6     1051.70     1011.83     36.30 o 
  -5   0   6      137.48      145.52     13.39 o 
  -4   0   6     2330.95     2449.23     40.24 o 
  -3   0   6     3677.36     3781.19     42.35 o 
  -2   0   6     2815.98     2802.19     32.95 o 
  -1   0   6     5912.40     6109.15     63.32 o 
   0   0   6      613.83      683.02     14.34 o 
   1   0   6    11194.81    11295.42    105.85 o 
   2   0   6      397.94      386.58      8.30 o 
   3   0   6     6891.68     6735.23     67.48 o 
   4   0   6        6.04        4.98      3.69 o 
   5   0   6     1862.31     1831.40     31.52 o 
   6   0   6      559.37      578.83     17.84 o 
   7   0   6     1302.99     1310.24     36.97 o 
  -9   1   6      328.99      319.45     17.23 o 
  -8   1   6       12.45       17.66      6.57 o 
  -7   1   6      421.15      387.69     16.28 o 
  -6   1   6       31.06       50.74      7.15 o 
  -5   1   6     1103.44     1150.67     25.60 o 
  -4   1   6      353.58      368.14      8.92 o 
  -3   1   6       67.52       49.73      3.87 o 
  -2   1   6     1178.92     1033.75     21.10 o 
  -1   1   6    11652.01    12540.37    148.57 o 
   0   1   6     3787.95     4052.52     84.55 o 
   1   1   6      330.87      326.93      6.50 o 
   2   1   6     6748.17     6413.90     62.62 o 
   3   1   6      334.01      329.33      9.47 o 
   4   1   6     2370.91     2365.17     35.79 o 
   5   1   6      305.57      294.45     10.97 o 
   6   1   6     2086.04     2100.96     39.94 o 
   7   1   6      142.90      146.35     11.00 o 
   8   1   6      347.30      358.94     20.93 o 
  -9   2   6      410.12      417.40     35.05 o 
  -8   2   6      329.91      307.79     15.50 o 
  -7   2   6       16.47       17.56      8.49 o 
  -6   2   6     2339.08     2330.41     41.60 o 
  -5   2   6       10.48       20.03      6.12 o 
  -4   2   6      722.43      714.11     14.00 o 
  -3   2   6     1337.95     1391.24     20.89 o 
  -2   2   6     2277.92     2150.50     43.37 o 
  -1   2   6     1865.28     1898.63     47.74 o 
   0   2   6      709.60      689.72     26.10 o 
   1   2   6     5021.83     5222.60     66.67 o 
   2   2   6       32.51       57.82      4.70 o 
   3   2   6     5134.96     5262.34     66.60 o 
   4   2   6       66.48       66.93      5.29 o 
   5   2   6     2725.81     2713.67     75.49 o 
   6   2   6     1306.03     1256.01     49.12 o 
   7   2   6     1020.66     1056.73     28.69 o 
   8   2   6       45.41       52.24     11.67 o 
  -9   3   6      280.70      266.87     11.67 o 
  -8   3   6      530.03      521.84     19.13 o 
  -7   3   6      957.54      952.74     24.76 o 
  -6   3   6        5.68        4.16      4.76 o 
  -5   3   6     1770.20     1787.69     28.00 o 
  -4   3   6       19.31       27.49      4.78 o 
  -3   3   6      774.53      732.58    103.45 o 
  -2   3   6     1843.73     1785.52     46.94 o 
  -1   3   6     3766.10     3801.24     83.86 o 
   0   3   6      400.05      400.67     21.25 o 
   1   3   6      163.20      187.15     15.90 o 
   2   3   6     4115.21     3981.36     92.81 o 
   3   3   6      162.71      219.23     19.22 o 
   4   3   6     2489.00     2545.36     72.07 o 
   5   3   6      309.51      333.59     24.93 o 
   6   3   6     1004.86     1005.89     27.45 o 
   7   3   6       59.12       72.09      9.53 o 
  -9   4   6     1612.96     1641.12     28.92 o 
  -8   4   6        0.90       -1.32      3.77 o 
  -7   4   6      274.75      287.35     10.17 o 
  -6   4   6      921.10      913.81     22.61 o 
  -5   4   6     1063.32     1059.94     19.76 o 
  -4   4   6     2939.23     2826.73    118.38 o 
  -3   4   6       82.45       76.72     10.72 o 
  -2   4   6     1587.92     1619.13     24.99 o 
  -1   4   6      550.79      537.35     10.09 o 
   0   4   6      622.84      617.25     28.44 o 
   1   4   6      753.31      718.21     31.45 o 
   2   4   6      369.15      381.04     23.62 o 
   3   4   6     2261.54     2141.68     64.04 o 
   4   4   6      928.47      922.43     40.79 o 
   5   4   6      490.97      458.60     29.57 o 
   6   4   6       62.28       75.62      9.78 o 
   7   4   6      652.22      702.61     25.12 o 
  -9   5   6      167.79      179.62     11.49 o 
  -8   5   6      461.50      445.80     13.37 o 
  -7   5   6      236.42      226.05      9.33 o 
  -6   5   6      487.06      503.62     11.34 o 
  -5   5   6     1435.34     1421.16     21.76 o 
  -4   5   6     1893.60     1936.82     31.69 o 
  -3   5   6      206.71      236.84     15.21 o 
  -2   5   6       10.59       15.83      3.10 o 
  -1   5   6     3488.76     3564.18     86.53 o 
   0   5   6       42.83       44.38     10.65 o 
   1   5   6     1256.46     1275.85     45.83 o 
   2   5   6     1615.33     1557.92     53.44 o 
   3   5   6       51.61       64.28     13.48 o 
   4   5   6      236.80      209.04     21.11 o 
   5   5   6        0.88        1.19      5.66 o 
   6   5   6      938.95      969.70     29.14 o 
  -9   6   6     1358.27     1405.41     41.90 o 
  -8   6   6       50.12       42.65      5.78 o 
  -7   6   6     1020.49     1049.81     19.79 o 
  -6   6   6      585.19      605.01     14.35 o 
  -5   6   6     1163.33     1147.65     20.99 o 
  -4   6   6      344.48      364.97     11.91 o 
  -3   6   6      574.08      583.23     14.09 o 
  -2   6   6     1081.43     1102.00     42.39 o 
  -1   6   6      122.31      119.50     16.00 o 
   0   6   6     2155.82     2060.46     63.49 o 
   1   6   6      157.76      148.46     17.60 o 
   2   6   6      561.95      542.53     31.77 o 
   3   6   6      860.33      829.31     40.33 o 
   4   6   6      438.84      409.74     29.32 o 
   5   6   6      361.04      396.65     18.69 o 
  -9   7   6      224.04      267.20     18.63 o 
  -8   7   6     1471.57     1510.84     41.46 o 
  -7   7   6       42.22       44.79      7.05 o 
  -6   7   6     1119.63     1154.43     24.28 o 
  -5   7   6     2234.31     2250.69     33.09 o 
  -4   7   6     1010.39      947.48     41.63 o 
  -3   7   6      614.00      657.50     34.24 o 
  -2   7   6      336.11      291.23     23.74 o 
  -1   7   6     2851.57     2728.15     79.25 o 
   0   7   6      383.83      367.64     26.43 o 
   1   7   6      930.11      846.66     40.77 o 
   2   7   6       90.76       80.68     15.53 o 
   3   7   6      660.01      590.24     35.76 o 
   4   7   6      361.63      351.39     29.55 o 
   5   7   6      173.94      183.84     14.50 o 
  -8   8   6       46.05       47.08      9.80 o 
  -7   8   6      690.43      725.77     21.84 o 
  -6   8   6     1809.32     1775.89     43.55 o 
  -5   8   6      163.67      202.48     22.58 o 
  -4   8   6     1775.14     1708.92     61.93 o 
  -3   8   6      746.39      747.36     39.91 o 
  -2   8   6     1721.05     1568.94     58.62 o 
  -1   8   6       11.38        7.93      9.70 o 
   0   8   6      857.01      852.43     42.39 o 
   1   8   6      193.38      145.72     19.93 o 
   2   8   6      752.63      770.72     42.35 o 
   3   8   6      133.18      122.61     20.48 o 
   4   8   6     1045.09     1114.51     33.23 o 
  -7   9   6      176.84      163.98     24.38 o 
  -6   9   6      858.74      912.68     31.75 o 
  -5   9   6     1096.13     1102.80     52.48 o 
  -4   9   6     2203.81     2101.90     73.98 o 
  -3   9   6      670.68      630.32     38.23 o 
  -2   9   6      110.47       92.94     18.00 o 
  -1   9   6     1779.64     1751.31     66.38 o 
   0   9   6        8.09       17.78     11.40 o 
   1   9   6      904.91      948.59     48.57 o 
   2   9   6       49.46       93.63     19.51 o 
  -7  10   6      926.05      931.07     52.63 o 
  -6  10   6      100.95      139.56     23.88 o 
  -5  10   6      585.57      620.62     41.33 o 
  -4  10   6      762.75      738.98     44.16 o 
  -3  10   6      584.95      558.74     38.60 o 
  -2  10   6     1054.09      986.04     51.34 o 
  -1  10   6       97.88       94.28     19.56 o 
   0  10   6     1863.14     1914.82     74.34 o 
   1  10   6      206.16      191.26     25.40 o 
  -5  11   6      299.63      325.51     33.43 o 
  -4  11   6      642.72      665.10     44.96 o 
  -3  11   6      306.98      338.90     33.39 o 
  -2  11   6      176.00      179.38     26.93 o 
   0 -11   7     1084.39     1122.79     49.23 o 
   1 -11   7        1.95       -5.00      5.02 o 
   2 -11   7      498.46      515.78     22.95 o 
   3 -11   7      196.95      195.15     13.07 o 
   4 -11   7      951.29      935.95     27.09 o 
   5 -11   7       16.33       30.67     13.13 o 
   6 -11   7      575.64      533.03     21.41 o 
  -2 -10   7       47.42       54.02     15.85 o 
  -1 -10   7      908.64      877.03     43.11 o 
   0 -10   7       93.42       90.41     17.83 o 
   1 -10   7      979.99      996.89     23.22 o 
   2 -10   7        3.87        2.87      5.56 o 
   3 -10   7     1689.28     1637.00     35.76 o 
   4 -10   7       83.79       95.76      9.99 o 
   5 -10   7     1666.66     1605.64     35.71 o 
   6 -10   7      311.15      318.63     16.32 o 
   7 -10   7      304.09      290.38     16.14 o 
  -3  -9   7      403.48      433.70     33.78 o 
  -2  -9   7      147.79      145.38     11.52 o 
  -1  -9   7      151.85      145.74     19.59 o 
   0  -9   7     2476.99     2508.99     38.82 o 
   1  -9   7      127.37      125.82     15.34 o 
   2  -9   7     1188.04     1149.21     27.73 o 
   3  -9   7      184.06      187.56     18.48 o 
   4  -9   7     1774.10     1705.98     60.94 o 
   5  -9   7       73.04       80.67      9.29 o 
   6  -9   7      563.75      556.61     25.03 o 
   7  -9   7      609.07      658.71     22.75 o 
   8  -9   7     1004.95      986.92     53.05 o 
  -4  -8   7      499.10      420.47     24.39 o 
  -3  -8   7        9.07       23.46      8.88 o 
  -2  -8   7      909.40      824.88     23.69 o 
  -1  -8   7     1481.29     1456.74     51.90 o 
   0  -8   7      679.58      699.32     20.54 o 
   1  -8   7      235.51      240.52     12.34 o 
   2  -8   7      300.81      310.76     16.26 o 
   3  -8   7      781.70      741.43     26.43 o 
   4  -8   7      156.11      191.21     11.45 o 
   5  -8   7     2329.41     2300.35     42.51 o 
   6  -8   7      289.13      263.49     17.91 o 
   7  -8   7      161.50      168.52     26.48 o 
   8  -8   7      282.25      306.96     16.56 o 
  -5  -7   7      177.96      160.85     16.88 o 
  -4  -7   7       12.64       20.93      9.05 o 
  -3  -7   7      807.19      824.57     30.84 o 
  -2  -7   7       27.17       40.10      8.26 o 
  -1  -7   7      195.61      185.97     10.31 o 
   0  -7   7      824.48      879.67     16.65 o 
   1  -7   7       16.81       14.48      4.89 o 
   2  -7   7      198.26      190.50     10.82 o 
   3  -7   7       33.72       34.04      6.09 o 
   4  -7   7     2328.01     2225.64     39.97 o 
   5  -7   7       83.81       72.42      8.08 o 
   6  -7   7      407.13      415.72     16.88 o 
   7  -7   7       23.60       40.02     14.66 o 
   8  -7   7      875.91      908.24     26.69 o 
   9  -7   7      778.05      890.88     34.54 o 
  -6  -6   7      193.82      191.34     18.40 o 
  -5  -6   7       51.48       56.29     11.59 o 
  -4  -6   7     1638.75     1555.45     45.52 o 
  -3  -6   7       47.28       43.71      7.64 o 
  -2  -6   7      511.97      540.93     17.48 o 
  -1  -6   7      106.52      109.45      7.89 o 
   0  -6   7     1063.48     1073.59     15.97 o 
   1  -6   7     1519.95     1519.84     18.83 o 
   2  -6   7      732.16      722.98     31.81 o 
   3  -6   7      760.00      700.48     18.71 o 
   4  -6   7        2.93       -1.24      4.49 o 
   5  -6   7     1144.82     1102.36     42.01 o 
   6  -6   7        8.53        5.35      5.03 o 
   7  -6   7      323.71      322.41     15.21 o 
   8  -6   7      524.13      546.74     25.22 o 
   9  -6   7      758.98      838.71     33.01 o 
  -6  -5   7      762.21      826.21     34.74 o 
  -5  -5   7     1367.17     1348.38     33.96 o 
  -4  -5   7       26.86       29.85      7.20 o 
  -3  -5   7     2284.37     2218.78     41.14 o 
  -2  -5   7      243.06      250.60     14.62 o 
  -1  -5   7     1256.75     1261.27     24.99 o 
   0  -5   7      840.49      848.59     13.34 o 
   1  -5   7     3629.18     3699.36     39.54 o 
   2  -5   7      245.59      261.25      6.95 o 
   3  -5   7       90.08      101.85     13.20 o 
   4  -5   7      579.51      562.73     16.53 o 
   5  -5   7      170.27      144.83      9.82 o 
   6  -5   7      717.13      707.51     20.42 o 
   7  -5   7       68.99       76.39     12.39 o 
   8  -5   7      449.27      434.52     21.94 o 
   9  -5   7      183.92      196.25     16.62 o 
  -7  -4   7     1192.72     1266.87     35.76 o 
  -6  -4   7      251.52      249.46     30.75 o 
  -5  -4   7     1813.92     1759.82     38.58 o 
  -4  -4   7     2823.42     2695.50     48.14 o 
  -3  -4   7     1162.40     1153.50     29.07 o 
  -2  -4   7     4561.64     4529.28     64.21 o 
  -1  -4   7       53.31       54.39      5.48 o 
   0  -4   7     5098.78     4993.41     51.41 o 
   1  -4   7      302.75      293.34      6.69 o 
   2  -4   7     2389.78     2300.26     28.47 o 
   3  -4   7       16.84       18.00      2.85 o 
   4  -4   7       57.92       65.79      6.60 o 
   5  -4   7     2114.34     2069.68     35.70 o 
   6  -4   7      146.49      138.59      9.75 o 
   7  -4   7      138.42      142.59     12.54 o 
   8  -4   7       20.51       26.17      8.21 o 
   9  -4   7      365.14      391.47     21.69 o 
  -7  -3   7      574.06      557.94     22.95 o 
  -6  -3   7      281.22      277.29     15.50 o 
  -5  -3   7      401.84      382.21     16.66 o 
  -4  -3   7       40.24       36.84      6.57 o 
  -3  -3   7     6347.88     6322.43     85.52 o 
  -2  -3   7      464.05      424.67     13.59 o 
  -1  -3   7     4807.46     4936.95     65.18 o 
   0  -3   7      272.93      275.93      9.61 o 
   1  -3   7    10020.53    10204.84     83.54 o 
   2  -3   7     1908.16     2020.98     25.49 o 
   3  -3   7     1653.92     1605.99     27.46 o 
   4  -3   7     1441.88     1418.51     31.20 o 
   5  -3   7     2107.99     2143.27     44.10 o 
   6  -3   7      880.67      856.61     21.12 o 
   7  -3   7      385.69      376.15     18.39 o 
   8  -3   7      236.52      214.45     15.40 o 
   9  -3   7       46.96       72.07     11.36 o 
  -8  -2   7       81.63       77.49     11.23 o 
  -7  -2   7      930.48      938.25     28.58 o 
  -6  -2   7      725.09      692.07     24.67 o 
  -5  -2   7       40.02       43.35      7.77 o 
  -4  -2   7      514.88      481.91     16.29 o 
  -3  -2   7     2362.28     2384.06     41.00 o 
  -2  -2   7     5120.02     5164.58    136.01 o 
  -1  -2   7      187.21      198.38      8.39 o 
   0  -2   7     1944.06     1859.37     22.95 o 
   1  -2   7       11.20       26.57      4.65 o 
   2  -2   7    10223.89     9983.22    113.93 o 
   3  -2   7       92.76       87.51      6.94 o 
   4  -2   7      898.61      860.27     21.32 o 
   5  -2   7      525.68      514.25     14.94 o 
   6  -2   7     1859.92     1964.89     43.99 o 
   7  -2   7      261.35      271.98     15.45 o 
   8  -2   7       56.86       46.23      9.30 o 
   9  -2   7      445.76      476.66     23.09 o 
  -8  -1   7      653.56      630.80     26.54 o 
  -7  -1   7      676.19      658.10     23.11 o 
  -6  -1   7      646.57      657.62     31.10 o 
  -5  -1   7       35.85       47.34      8.28 o 
  -4  -1   7      811.17      783.74     20.59 o 
  -3  -1   7     4801.15     4797.16     66.60 o 
  -2  -1   7     1423.01     1376.29     25.36 o 
  -1  -1   7     1017.72      926.99     20.09 o 
   0  -1   7      819.83     1016.96     13.14 o 
   1  -1   7     9686.13     9599.60     92.83 o 
   2  -1   7       76.92       81.69     12.04 o 
   3  -1   7     5399.80     5305.81     74.24 o 
   4  -1   7     1841.35     1848.97     35.48 o 
   5  -1   7      884.13      759.31     56.86 o 
   6  -1   7      757.42      789.07     24.71 o 
   7  -1   7     1003.66      989.99     29.36 o 
  -8   0   7        6.33        4.92      6.56 o 
  -7   0   7     1117.81     1024.58     32.20 o 
  -6   0   7      622.98      572.86     19.40 o 
  -5   0   7      647.20      669.83     19.79 o 
  -4   0   7     1207.54     1202.75     25.77 o 
  -3   0   7      229.19      242.52      7.44 o 
  -2   0   7     4582.90     4622.35     51.05 o 
  -1   0   7      506.16      597.14     11.89 o 
   0   0   7     1286.54     1232.65     22.03 o 
   1   0   7      769.15      774.96     12.62 o 
   2   0   7     9710.73     9614.26     92.54 o 
   3   0   7      647.34      707.78     16.39 o 
   4   0   7      723.95      713.24     18.36 o 
   5   0   7     1479.78     1462.80     56.56 o 
   6   0   7     1723.59     1699.96     25.68 o 
   7   0   7     1509.43     1467.32     40.30 o 
  -9   1   7       57.01       49.18      9.57 o 
  -8   1   7      240.88      231.59     14.73 o 
  -7   1   7      112.45       94.09      9.85 o 
  -6   1   7     1948.80     1863.65     37.26 o 
  -5   1   7       47.15       46.37      6.68 o 
  -4   1   7      113.66      120.76     10.58 o 
  -3   1   7     2277.99     2267.70     29.71 o 
  -2   1   7     3191.38     3308.25     39.41 o 
  -1   1   7     7945.76     8463.18    104.77 o 
   0   1   7       37.69       36.78      7.62 o 
   1   1   7     5140.69     5135.15     51.62 o 
   2   1   7       83.74      103.70      7.11 o 
   3   1   7     3284.60     3390.82     46.47 o 
   4   1   7      224.39      214.32      8.80 o 
   5   1   7      965.98     1004.30     41.88 o 
   6   1   7      685.87      771.19     22.65 o 
   7   1   7      993.37      972.10     26.91 o 
   8   1   7       90.48      109.26     13.39 o 
  -9   2   7      269.78      272.41     47.64 o 
  -8   2   7      318.03      328.43     35.91 o 
  -7   2   7     1353.22     1363.91     31.85 o 
  -6   2   7       23.92       28.05      6.41 o 
  -5   2   7     1164.07     1158.26     30.26 o 
  -4   2   7       95.57       85.42      5.45 o 
  -3   2   7      264.64      313.51      9.45 o 
  -1   2   7     2704.27     2896.50     67.15 o 
   0   2   7     1002.55      960.45     18.56 o 
   1   2   7      129.93       99.01      9.95 o 
   2   2   7     3556.99     3595.85     46.74 o 
   3   2   7        4.53        4.47      6.95 o 
   4   2   7     2023.05     1977.06     61.20 o 
   5   2   7     1421.73     1409.31     51.93 o 
   6   2   7     1208.80     1220.42     30.23 o 
   7   2   7      417.09      450.66     19.08 o 
  -9   3   7      619.04      649.38     23.48 o 
  -8   3   7       99.96       87.31      9.71 o 
  -7   3   7      303.39      303.97     14.51 o 
  -6   3   7     1622.86     1617.13     33.26 o 
  -5   3   7      366.62      359.94     18.44 o 
  -4   3   7      510.96      534.01     12.98 o 
  -3   3   7       10.39        5.65      4.19 o 
  -2   3   7     3173.78     3222.14     74.23 o 
  -1   3   7      106.96      102.42     11.44 o 
   0   3   7      509.63      558.04     26.23 o 
   1   3   7      558.99      556.09     27.06 o 
   2   3   7        4.20       17.94      7.77 o 
   3   3   7     2258.03     2294.17     67.13 o 
   4   3   7       13.86       19.77      9.95 o 
   5   3   7      692.72      671.97     35.56 o 
   6   3   7      424.29      465.07     23.59 o 
   7   3   7      586.65      631.75     23.42 o 
  -9   4   7      290.69      322.72     12.90 o 
  -8   4   7      445.14      437.41     13.53 o 
  -7   4   7      685.64      652.78     38.63 o 
  -6   4   7      112.43      106.33     24.04 o 
  -5   4   7     3063.50     3118.65     41.31 o 
  -4   4   7      171.39      163.84     14.55 o 
  -3   4   7     1136.98     1138.89     38.39 o 
  -2   4   7        2.60       10.39      6.68 o 
  -1   4   7     2799.21     2664.36     68.88 o 
   0   4   7       39.87       33.11      9.32 o 
   1   4   7      293.67      291.98     20.87 o 
   2   4   7     2016.00     1875.36     59.05 o 
   3   4   7     1883.25     1803.56     59.85 o 
   4   4   7     1398.60     1381.41     52.65 o 
   5   4   7       37.16       30.50     12.53 o 
   6   4   7      358.40      387.89     18.38 o 
  -9   5   7     1037.89     1113.50     23.47 o 
  -8   5   7      852.46      871.03     19.36 o 
  -7   5   7       36.48       43.84      5.48 o 
  -6   5   7     2134.55     2133.42     40.59 o 
  -5   5   7     1988.64     1982.25     24.94 o 
  -4   5   7     2988.43     3029.99     44.60 o 
  -3   5   7       99.39      114.69      6.84 o 
  -2   5   7     1155.29     1214.47     42.92 o 
  -1   5   7       14.36       24.65      9.05 o 
   0   5   7     2808.84     2644.12     72.92 o 
   1   5   7      191.87      211.79     19.40 o 
   2   5   7      212.63      169.13     18.46 o 
   3   5   7        7.29       12.58      9.09 o 
   4   5   7      307.90      354.55     27.70 o 
   5   5   7       91.35      113.34     18.90 o 
   6   5   7      184.41      204.44     15.10 o 
  -9   6   7      473.45      505.48     15.63 o 
  -8   6   7      758.61      781.48     18.18 o 
  -7   6   7      660.74      668.36     16.14 o 
  -6   6   7      450.38      443.13     11.19 o 
  -5   6   7     3076.99     3044.02     40.51 o 
  -4   6   7        1.29        0.89      3.55 o 
  -3   6   7      650.80      666.41     33.05 o 
  -2   6   7       97.18       94.97     14.57 o 
  -1   6   7     3979.91     3892.27     97.78 o 
   0   6   7        2.46        2.11      7.83 o 
   1   6   7      736.79      783.73     38.02 o 
   2   6   7      837.36      806.19     40.15 o 
   3   6   7      303.37      310.58     25.78 o 
   4   6   7      389.34      428.61     31.24 o 
   5   6   7      211.92      202.02     16.31 o 
  -8   7   7      173.17      177.35      9.49 o 
  -7   7   7      374.99      366.07     15.13 o 
  -6   7   7     1627.69     1714.92     29.94 o 
  -5   7   7      565.68      577.85     29.31 o 
  -4   7   7     2544.41     2459.55     74.07 o 
  -3   7   7        4.56        4.94      9.40 o 
  -2   7   7     2256.86     2140.02     68.51 o 
  -1   7   7       33.25       33.14     12.19 o 
   0   7   7     2075.40     1849.44     64.05 o 
   1   7   7       74.33       61.15     14.18 o 
   2   7   7      593.28      644.57     37.48 o 
   3   7   7      524.42      481.82     34.04 o 
   4   7   7     1114.53     1074.49     52.42 o 
  -8   8   7      485.18      541.52     24.16 o 
  -7   8   7       54.11       72.14     16.27 o 
  -6   8   7      475.66      463.53     26.03 o 
  -5   8   7     2338.79     2344.84     76.23 o 
  -4   8   7      824.18      803.37     41.85 o 
  -3   8   7     2024.95     2035.89     69.55 o 
  -2   8   7        5.51        7.65      9.66 o 
  -1   8   7     2995.95     2750.51     84.67 o 
   0   8   7        3.89        1.51      9.25 o 
   1   8   7     1349.61     1245.32     54.25 o 
   2   8   7      255.73      237.00     25.77 o 
   3   8   7     1079.25     1067.81     52.92 o 
  -7   9   7      160.55      133.63     22.73 o 
  -6   9   7      704.83      717.02     28.83 o 
  -5   9   7      298.34      297.74     27.78 o 
  -4   9   7      582.74      585.07     37.97 o 
  -3   9   7      422.80      400.38     31.91 o 
  -2   9   7     1478.95     1310.81     57.40 o 
  -1   9   7      219.23      180.46     22.93 o 
   0   9   7     1217.91     1303.16     58.09 o 
   1   9   7       12.79       21.14     12.44 o 
   2   9   7      554.13      546.00     38.77 o 
  -6  10   7      125.46      121.78     22.69 o 
  -5  10   7      447.83      459.75     36.65 o 
  -4  10   7      253.52      284.75     30.01 o 
  -3  10   7      369.42      358.85     32.02 o 
  -2  10   7        3.44        1.01     11.79 o 
  -1  10   7     1238.58     1209.63     57.90 o 
   0  10   7        0.11        3.23     12.20 o 
   1 -11   8      465.51      468.48     19.62 o 
   2 -11   8      587.65      610.29     22.24 o 
   3 -11   8      737.76      711.96     30.00 o 
   4 -11   8      228.50      267.82     15.79 o 
   5 -11   8      439.40      441.82     36.08 o 
  -1 -10   8       19.03       24.37     13.83 o 
   0 -10   8     1249.48     1239.70     52.10 o 
   1 -10   8        8.99        8.29      7.68 o 
   2 -10   8      606.61      603.37     21.24 o 
   3 -10   8      382.18      414.09     32.27 o 
   4 -10   8      639.15      634.79     21.96 o 
   5 -10   8        7.81       10.05      6.74 o 
   6 -10   8      182.52      158.52     12.90 o 
  -3  -9   8        5.65        6.02      7.54 o 
  -2  -9   8       15.29       31.05     13.43 o 
  -1  -9   8      653.21      711.79     38.43 o 
   0  -9   8      122.24      144.71     11.34 o 
   1  -9   8      541.45      547.73     31.44 o 
   2  -9   8       18.10       21.73      6.31 o 
   3  -9   8      697.28      692.89     41.11 o 
   4  -9   8      116.82      134.31     10.85 o 
   5  -9   8      617.00      575.48     27.25 o 
   6  -9   8      403.66      415.22     17.97 o 
   7  -9   8      144.78      120.66     11.87 o 
  -4  -8   8       13.17        6.39      8.73 o 
  -3  -8   8      667.16      689.09     29.28 o 
  -2  -8   8      327.19      298.68     34.50 o 
  -1  -8   8      313.43      327.97     25.40 o 
   0  -8   8      820.59      845.16     23.53 o 
   1  -8   8      380.30      358.13     14.98 o 
   2  -8   8       72.12       80.21      9.13 o 
   3  -8   8      382.05      362.77     15.29 o 
   4  -8   8     1115.54     1074.84     27.06 o 
   5  -8   8      336.07      339.04     15.57 o 
   6  -8   8       47.76       60.34      8.83 o 
   7  -8   8      502.30      505.38     19.91 o 
   8  -8   8      185.69      186.73     14.25 o 
  -5  -7   8       11.10        1.78      8.95 o 
  -4  -7   8     1399.13     1476.29     46.11 o 
  -3  -7   8       78.97       72.15     11.13 o 
  -2  -7   8     1583.42     1549.79     42.01 o 
  -1  -7   8      405.09      425.66     27.69 o 
   0  -7   8      694.90      679.70     14.62 o 
   1  -7   8      400.44      405.69     15.48 o 
   2  -7   8       53.07       48.32     10.29 o 
   3  -7   8     1304.93     1245.17     27.78 o 
   4  -7   8        0.03        2.35      7.88 o 
   5  -7   8     1258.76     1144.16     27.45 o 
   6  -7   8       11.27       13.73      6.37 o 
   7  -7   8       44.63       44.81      8.44 o 
   8  -7   8      572.92      616.36     21.96 o 
  -5  -6   8     1160.74     1193.95     41.83 o 
  -4  -6   8       17.17       20.31      7.19 o 
  -3  -6   8     2073.62     2009.68     43.40 o 
  -2  -6   8       40.42       49.62     14.33 o 
  -1  -6   8     1203.29     1236.52     25.95 o 
   0  -6   8     2336.22     2364.21     27.49 o 
   1  -6   8     2112.59     2129.57     31.42 o 
   2  -6   8      715.54      696.45     29.35 o 
   3  -6   8       81.80       96.30     20.97 o 
   4  -6   8     1315.48     1307.21     28.08 o 
   5  -6   8      106.73       91.87      8.92 o 
   6  -6   8      158.23      185.85     25.16 o 
   7  -6   8      104.06      108.07     10.14 o 
   8  -6   8      505.23      519.41     25.00 o 
  -6  -5   8      299.65      295.19     22.67 o 
  -5  -5   8        2.79        0.05     11.22 o 
  -4  -5   8     2074.03     2097.71     58.42 o 
  -3  -5   8        0.01        5.59      5.03 o 
  -2  -5   8     1462.11     1441.04     29.58 o 
  -1  -5   8      414.36      443.14     14.37 o 
   0  -5   8     3043.80     2983.75     31.65 o 
   1  -5   8     1461.90     1474.49     18.37 o 
   2  -5   8     1644.24     1597.81     29.91 o 
   3  -5   8     1620.35     1578.98     29.79 o 
   4  -5   8       36.26       52.29      6.71 o 
   5  -5   8     1317.07     1271.50     82.44 o 
   6  -5   8      271.44      262.60     12.93 o 
   7  -5   8      251.51      254.95     13.60 o 
   8  -5   8       71.86       86.94     12.17 o 
   9  -5   8      588.79      619.21     28.34 o 
  -7  -4   8      425.82      380.48     20.22 o 
  -6  -4   8      810.85      795.17     26.50 o 
  -5  -4   8     2237.04     2227.98     45.36 o 
  -4  -4   8       33.47       45.48      9.98 o 
  -3  -4   8     1714.19     1691.96     33.98 o 
  -2  -4   8      607.58      629.63     22.36 o 
  -1  -4   8     3401.65     3347.37     49.10 o 
   0  -4   8     1460.99     1401.80     21.16 o 
   1  -4   8     5081.44     5037.03     45.90 o 
   2  -4   8       59.46       61.72      9.71 o 
   3  -4   8     1389.97     1421.70     27.02 o 
   4  -4   8     2396.04     2317.84     38.21 o 
   5  -4   8      545.71      539.29     16.73 o 
   6  -4   8     1284.62     1244.60     27.41 o 
   7  -4   8       15.97       21.97      7.70 o 
   8  -4   8      685.24      675.86     27.16 o 
   9  -4   8        4.36        9.82      8.63 o 
  -7  -3   8      417.74      430.33     29.07 o 
  -6  -3   8       74.54       72.78      9.84 o 
  -5  -3   8       56.30       69.37      9.07 o 
  -4  -3   8     1270.76     1248.60     29.20 o 
  -3  -3   8      400.99      400.17     28.06 o 
  -2  -3   8     4957.57     5041.83     69.58 o 
  -1  -3   8      394.75      415.13     12.74 o 
   0  -3   8     4192.57     4093.80     54.68 o 
   1  -3   8     1373.23     1328.09     16.40 o 
   2  -3   8     3307.32     3280.65     37.83 o 
   3  -3   8     1418.04     1462.19     26.65 o 
   4  -3   8      626.38      621.84     16.53 o 
   5  -3   8     3539.38     3497.93     51.24 o 
   6  -3   8      441.36      438.95     26.22 o 
   7  -3   8      184.66      203.32     14.35 o 
   8  -3   8        7.32        9.51      7.22 o 
   9  -3   8      440.06      441.90     22.89 o 
  -8  -2   8      217.42      233.19     16.96 o 
  -7  -2   8      616.59      605.16     23.33 o 
  -6  -2   8      194.31      183.97     12.74 o 
  -5  -2   8     1239.11     1170.89     45.20 o 
  -4  -2   8      340.81      313.71     13.60 o 
  -3  -2   8     3184.45     3139.25     83.97 o 
  -2  -2   8      147.88      163.33      8.99 o 
  -1  -2   8     2035.02     2036.85     32.97 o 
   0  -2   8      970.72      919.26     21.39 o 
   1  -2   8     6838.39     6775.07     68.33 o 
   2  -2   8      944.20      957.43     19.03 o 
   3  -2   8     1986.63     1992.70     31.54 o 
   4  -2   8     3702.42     3659.17     50.49 o 
   5  -2   8      338.57      343.18     23.41 o 
   6  -2   8     1001.78     1020.42     29.70 o 
   7  -2   8      143.04      152.21     12.46 o 
   8  -2   8      900.82      941.13     31.25 o 
  -8  -1   8      120.44      116.26     12.50 o 
  -7  -1   8      503.34      495.16     20.49 o 
  -6  -1   8      206.50      203.99     13.73 o 
  -5  -1   8        2.16        3.26      4.56 o 
  -4  -1   8     1461.84     1438.81     30.61 o 
  -3  -1   8      119.96      137.38     14.30 o 
  -2  -1   8     3172.45     3236.65     48.26 o 
  -1  -1   8      162.83      162.39      7.60 o 
   0  -1   8     1254.05     1235.95     15.74 o 
   1  -1   8     1179.15     1129.34     17.49 o 
   2  -1   8     4180.91     4124.87     60.99 o 
   3  -1   8     1022.74      998.15     16.95 o 
   4  -1   8      865.35      862.38     16.34 o 
   5  -1   8     2576.50     2205.03    201.88 o 
   6  -1   8      941.54      962.66     28.34 o 
  -8   0   8      571.66      620.55     23.53 o 
  -7   0   8      132.12      158.00     12.40 o 
  -6   0   8     1521.90     1450.64     35.75 o 
  -5   0   8       25.85       25.06      5.82 o 
  -4   0   8      639.35      652.10     28.36 o 
  -3   0   8     1254.87     1195.99     19.18 o 
  -2   0   8      160.88      166.23      7.64 o 
  -1   0   8      156.74      179.68      8.69 o 
   0   0   8      174.82      134.21     12.08 o 
   1   0   8     4363.33     4333.73     46.28 o 
   2   0   8      285.83      280.82      7.89 o 
   3   0   8     2413.44     2519.02     30.97 o 
   4   0   8     1429.25     1491.09     22.19 o 
   5   0   8      414.36      446.81     14.20 o 
   6   0   8     1737.78     1775.20     49.00 o 
  -8   1   8       17.39       11.84      7.18 o 
  -7   1   8     1517.11     1464.34     34.55 o 
  -6   1   8        1.23        2.63      4.76 o 
  -5   1   8      859.78      811.35     31.66 o 
  -4   1   8      273.07      311.12     12.63 o 
  -3   1   8      343.88      336.10     11.49 o 
  -2   1   8     4111.10     4363.71     87.03 o 
  -1   1   8      127.65      117.25      7.35 o 
   0   1   8     2400.41     2456.42     61.58 o 
   1   1   8      129.39      133.69      5.03 o 
   2   1   8     1856.27     1792.23     28.87 o 
   3   1   8       11.47       10.90      2.69 o 
   4   1   8      240.01      230.66     20.91 o 
   5   1   8     1590.64     1620.74     57.31 o 
   6   1   8     1287.54     1186.46     50.19 o 
   7   1   8      900.15      897.97     43.81 o 
  -9   2   8      283.44      296.95     17.36 o 
  -8   2   8      652.44      709.60     24.07 o 
  -7   2   8       81.26       88.07      9.34 o 
  -6   2   8     3114.23     2967.48     69.23 o 
  -5   2   8        0.58        4.19      4.58 o 
  -4   2   8      467.36      487.60     12.40 o 
  -3   2   8      568.52      584.74     14.69 o 
  -2   2   8     5534.00     5820.29    102.94 o 
  -1   2   8      505.46      517.40     23.61 o 
   0   2   8      763.64      763.38     17.13 o 
   1   2   8     1409.23     1408.94     24.63 o 
   2   2   8        0.17       -3.88      6.04 o 
   3   2   8      907.63      862.49     37.68 o 
   4   2   8      205.66      196.60     19.81 o 
   5   2   8      391.90      356.83     26.39 o 
   6   2   8      369.67      407.01     30.02 o 
   7   2   8      156.90      135.86     16.40 o 
  -9   3   8      532.20      566.23     22.45 o 
  -8   3   8      274.19      245.72     14.57 o 
  -7   3   8     2361.35     2284.71     64.32 o 
  -6   3   8        7.40       13.70      5.86 o 
  -5   3   8     2014.27     2135.19     43.43 o 
  -4   3   8        7.67       13.29      3.80 o 
  -3   3   8     2745.56     2710.51     36.50 o 
  -2   3   8     1127.24     1209.98     39.39 o 
  -1   3   8     1956.34     1969.48     55.16 o 
   0   3   8       44.22       56.44     10.48 o 
   1   3   8       76.58       60.75     11.66 o 
   2   3   8     1983.74     1878.10     58.91 o 
   3   3   8      393.83      388.71     26.74 o 
   4   3   8      696.07      665.45     35.43 o 
   5   3   8      197.06      193.78     21.21 o 
   6   3   8      449.11      420.53     18.63 o 
   7   3   8       67.64       69.40     10.35 o 
  -9   4   8      218.06      253.90     11.95 o 
  -8   4   8      118.19      119.92     11.00 o 
  -7   4   8        6.42        5.14      6.68 o 
  -6   4   8     2247.84     2240.61     42.22 o 
  -5   4   8       58.68       65.64      6.24 o 
  -4   4   8     1367.08     1383.34     24.29 o 
  -3   4   8      770.36      706.47     30.22 o 
  -2   4   8     1086.95     1112.51     39.84 o 
  -1   4   8       84.08       88.21     12.66 o 
   0   4   8      439.16      450.43     26.24 o 
   1   4   8     1371.00     1440.02     50.54 o 
   2   4   8      395.34      410.12     26.77 o 
   3   4   8     1583.78     1656.95     58.38 o 
   4   4   8      100.15       76.37     15.68 o 
   5   4   8      241.88      245.83     24.67 o 
   6   4   8      119.22      133.05     12.22 o 
  -8   5   8       14.79       18.81      5.45 o 
  -7   5   8     1842.66     1820.47     29.02 o 
  -6   5   8       21.85       33.07      8.20 o 
  -5   5   8     3670.15     3711.06     39.76 o 
  -4   5   8       31.09       48.90      6.41 o 
  -3   5   8     2477.74     2444.70     67.59 o 
  -2   5   8      977.34      924.79     37.87 o 
  -1   5   8     4518.32     4347.32    104.02 o 
   0   5   8      413.85      410.27     26.31 o 
   1   5   8     1168.99     1192.90     47.22 o 
   2   5   8      607.08      558.78     32.48 o 
   3   5   8     1579.60     1517.70     57.71 o 
   4   5   8      282.24      275.68     25.26 o 
   5   5   8       20.50       24.32     13.46 o 
  -8   6   8      569.50      571.13     15.99 o 
  -7   6   8       23.45       16.19      4.87 o 
  -6   6   8     1889.25     1900.23     35.77 o 
  -5   6   8      340.04      333.68     15.25 o 
  -4   6   8     3467.66     3547.27     91.64 o 
  -3   6   8     1575.53     1441.01     51.48 o 
  -2   6   8     1990.98     2004.26     63.44 o 
  -1   6   8      242.19      235.92     21.29 o 
   0   6   8     2185.69     1963.83     64.69 o 
   1   6   8     1418.68     1311.67     52.31 o 
   2   6   8       35.35       40.95     13.62 o 
   3   6   8     1036.22     1072.31     49.55 o 
   4   6   8      275.50      297.11     28.17 o 
   5   6   8      526.01      524.95     36.77 o 
  -8   7   8      208.13      227.91     13.62 o 
  -7   7   8      337.28      352.69     46.26 o 
  -6   7   8       35.97       43.32      9.74 o 
  -5   7   8     1781.33     1793.10     43.55 o 
  -4   7   8       11.23        8.40     10.24 o 
  -3   7   8      891.19      934.52     42.78 o 
  -2   7   8      454.59      405.78     28.53 o 
  -1   7   8     2814.00     2587.61     79.35 o 
   0   7   8      571.64      508.43     32.79 o 
   1   7   8      441.34      451.52     31.65 o 
   2   7   8     1297.12     1315.32     56.17 o 
   3   7   8      444.26      386.30     31.09 o 
   4   7   8      313.17      303.76     29.16 o 
  -7   8   8       63.94       87.80     17.85 o 
  -6   8   8      502.43      527.53     24.41 o 
  -5   8   8      276.63      277.08     26.09 o 
  -4   8   8     1454.09     1452.91     58.20 o 
  -3   8   8      197.12      194.18     22.64 o 
  -2   8   8     1579.26     1409.45     57.46 o 
  -1   8   8      256.59      244.31     25.22 o 
   0   8   8     1432.23     1359.90     57.39 o 
   1   8   8      297.14      299.88     28.66 o 
   2   8   8      459.58      500.29     35.96 o 
   3   8   8      799.52      816.46     47.02 o 
  -6   9   8        1.41       -2.89     15.86 o 
  -5   9   8      100.51       74.02     18.02 o 
  -4   9   8     1115.80     1233.35     56.69 o 
  -3   9   8      462.60      418.51     32.68 o 
  -2   9   8       19.08       29.00     13.73 o 
  -1   9   8      672.86      672.77     41.76 o 
   0   9   8       14.30       10.06     10.96 o 
   1   9   8      219.31      201.72     26.38 o 
  -5  10   8      161.61      183.09     25.61 o 
  -4  10   8       99.31       80.53     19.60 o 
  -3  10   8       29.32       44.96     16.32 o 
  -2  10   8      262.35      301.04     30.95 o 
  -1  10   8       49.08       55.90     18.03 o 
   3 -11   9      524.74      548.10     21.65 o 
  -1 -10   9      613.66      667.87     40.36 o 
   0 -10   9       68.83       78.24     18.96 o 
   1 -10   9      547.15      529.70     36.34 o 
   2 -10   9      178.42      190.89     13.22 o 
   3 -10   9      662.30      625.66     22.14 o 
   4 -10   9      237.51      207.41     13.82 o 
   5 -10   9       33.79       32.98      8.40 o 
   6 -10   9      360.04      403.21     18.79 o 
  -2  -9   9      289.85      315.70     28.97 o 
  -1  -9   9      158.10      166.08     21.64 o 
   0  -9   9      981.51     1004.53     46.44 o 
   1  -9   9       31.53       33.19      7.53 o 
   2  -9   9      305.23      291.18     28.34 o 
   3  -9   9      159.09      162.18     11.78 o 
   4  -9   9      627.98      613.27     21.30 o 
   5  -9   9       37.78       37.89      7.97 o 
   6  -9   9       16.43       11.99     13.28 o 
   7  -9   9      503.31      511.03     21.38 o 
  -3  -8   9      149.03      173.20     16.45 o 
  -2  -8   9      277.14      300.57     15.41 o 
  -1  -8   9     1390.13     1426.27     54.26 o 
   0  -8   9      553.87      549.18     21.03 o 
   1  -8   9      261.95      232.76     12.90 o 
   2  -8   9       83.43       68.75      9.57 o 
   3  -8   9      884.17      820.12     25.76 o 
   4  -8   9       55.26       53.03     10.90 o 
   5  -8   9      263.50      260.23     30.13 o 
   6  -8   9       54.69       63.13     16.13 o 
   7  -8   9       55.78       46.65      9.23 o 
  -4  -7   9       30.73       22.41      9.88 o 
  -3  -7   9     1490.91     1455.84     43.54 o 
  -2  -7   9      521.65      551.30     19.11 o 
  -1  -7   9      497.45      480.16     22.24 o 
   0  -7   9     1864.21     1844.66     65.54 o 
   1  -7   9       21.07       18.07      6.01 o 
   2  -7   9      412.66      388.98     15.41 o 
   3  -7   9       86.65       80.27     10.49 o 
   4  -7   9     2653.42     2474.36     82.64 o 
   5  -7   9       68.56       60.63      8.10 o 
   6  -7   9       79.68       84.15      9.28 o 
   7  -7   9      204.39      218.10     13.79 o 
   8  -7   9      507.07      569.53     27.07 o 
  -5  -6   9       44.36       38.63     11.38 o 
  -4  -6   9     1839.07     1903.09     50.32 o 
  -3  -6   9       22.89       32.70     12.60 o 
  -2  -6   9      795.61      799.67     22.15 o 
  -1  -6   9      404.00      365.23     25.46 o 
   0  -6   9     4551.41     4567.49     51.71 o 
   1  -6   9     2719.48     2689.98     44.92 o 
   2  -6   9      592.32      539.59     42.88 o 
   3  -6   9     1971.36     1876.53     35.33 o 
   4  -6   9      149.95      137.00     11.34 o 
   5  -6   9     1578.67     1488.78     47.83 o 
   6  -6   9        0.97        4.17      7.32 o 
   7  -6   9      160.80      156.42     11.78 o 
   8  -6   9      108.65      125.18     11.75 o 
  -6  -5   9        1.10       11.79      7.33 o 
  -5  -5   9     1081.66     1069.65     30.90 o 
  -4  -5   9      196.28      206.80     13.73 o 
  -3  -5   9     2135.98     2162.62     41.70 o 
  -2  -5   9      112.29      118.74      8.93 o 
  -1  -5   9     2327.73     2351.61     39.43 o 
   0  -5   9     3130.04     3121.12     33.43 o 
   1  -5   9     2211.42     2174.86     24.79 o 
   2  -5   9     1790.46     1746.29     32.45 o 
   3  -5   9      260.31      269.15     11.90 o 
   4  -5   9     4310.74     4119.60     60.27 o 
   5  -5   9      196.44      187.82     19.51 o 
   6  -5   9      875.41      899.89     23.82 o 
   7  -5   9      243.70      250.01     13.58 o 
   8  -5   9      351.45      410.86     22.09 o 
  -6  -4   9      304.06      280.53     16.73 o 
  -5  -4   9       98.82      105.26     26.12 o 
  -4  -4   9     1688.64     1666.44     36.51 o 
  -3  -4   9      451.30      458.04     16.92 o 
  -2  -4   9       23.51       34.38      5.91 o 
  -1  -4   9      426.70      432.87     13.95 o 
   0  -4   9     2404.02     2379.06     30.73 o 
   1  -4   9     2616.01     2571.45     27.60 o 
   2  -4   9      981.42      991.50     17.50 o 
   3  -4   9     1595.92     1559.37     29.47 o 
   4  -4   9       55.19       60.23      6.97 o 
   5  -4   9     3232.74     3122.18     48.85 o 
   6  -4   9      154.02      159.22     10.57 o 
   7  -4   9      374.56      407.99     16.16 o 
   8  -4   9      126.84      163.85     15.02 o 
  -7  -3   9      248.39      248.16     33.03 o 
  -6  -3   9      297.41      299.84     16.86 o 
  -5  -3   9      429.09      404.19     17.67 o 
  -4  -3   9      273.64      236.34     12.80 o 
  -3  -3   9      931.17      932.73     35.97 o 
  -2  -3   9      202.42      201.62     15.32 o 
  -1  -3   9      881.90      887.71     20.12 o 
   0  -3   9     2556.58     2507.30     32.60 o 
   1  -3   9      961.57      907.74     13.43 o 
   2  -3   9      171.34      167.65      7.22 o 
   3  -3   9      160.70      179.92      9.37 o 
   4  -3   9     3190.86     3086.59     46.32 o 
   5  -3   9     1351.87     1349.37     27.40 o 
   6  -3   9     3436.75     3426.68     52.63 o 
   7  -3   9        7.21        9.84      7.08 o 
   8  -3   9      673.31      700.31     27.55 o 
  -7  -2   9      510.55      492.81     21.63 o 
  -6  -2   9      174.67      172.13     12.83 o 
  -5  -2   9        1.55        5.12      5.12 o 
  -4  -2   9     1950.27     1959.74     38.40 o 
  -3  -2   9       52.24       70.85      7.20 o 
  -2  -2   9     1911.43     2017.63     35.56 o 
  -1  -2   9      348.38      325.05     15.80 o 
   0  -2   9     1090.46     1091.72     24.23 o 
   1  -2   9     1236.62     1211.21     19.18 o 
   2  -2   9      929.05      928.32     19.33 o 
   3  -2   9     2232.20     2186.65     34.33 o 
   4  -2   9       10.17       16.84      4.71 o 
   5  -2   9     2206.04     2141.13     35.83 o 
   6  -2   9       47.83       46.50      7.99 o 
   7  -2   9      448.33      492.45     21.63 o 
  -8  -1   9      554.89      572.58     44.48 o 
  -7  -1   9      231.09      223.67     15.34 o 
  -6  -1   9      508.58      506.92     19.72 o 
  -5  -1   9      452.55      445.11     18.95 o 
  -4  -1   9      140.82      135.71      9.84 o 
  -3  -1   9     3000.10     2892.71     47.16 o 
  -2  -1   9      127.10      118.19     14.59 o 
  -1  -1   9      398.95      420.83     10.95 o 
   0  -1   9      838.21      869.33     16.25 o 
   1  -1   9     2509.34     2457.42     44.94 o 
   2  -1   9      772.25      754.50     14.47 o 
   3  -1   9      315.01      312.72     10.43 o 
   4  -1   9     1855.54     1879.71     27.30 o 
   5  -1   9      166.64      174.98     12.15 o 
  -8   0   9       56.23       66.59     10.74 o 
  -7   0   9     1392.12     1340.34     34.23 o 
  -6   0   9       36.71       37.22     10.81 o 
  -5   0   9     1829.35     1794.62     36.72 o 
  -4   0   9     1585.02     1508.27     31.60 o 
  -3   0   9     1103.03     1057.84     24.13 o 
  -2   0   9      798.33      789.23     15.75 o 
  -1   0   9       71.18       74.68      6.34 o 
   0   0   9     1533.86     1559.95     29.99 o 
   1   0   9      297.35      325.44     10.22 o 
   2   0   9     4470.06     4385.32     57.17 o 
   3   0   9      562.19      570.77     12.13 o 
   4   0   9       36.40       41.86      4.54 o 
   5   0   9     1262.16     1312.57     51.61 o 
   6   0   9      257.40      268.75     25.42 o 
  -8   1   9      952.93      968.37     29.53 o 
  -7   1   9      166.75      173.10     25.88 o 
  -6   1   9     1456.05     1428.84    115.08 o 
  -5   1   9       12.92       16.65      5.59 o 
  -4   1   9      253.72      269.31     12.56 o 
  -3   1   9     1131.35     1205.49     26.16 o 
  -2   1   9      987.79      995.50     18.49 o 
  -1   1   9     1184.00     1249.91     24.93 o 
   0   1   9        1.95        1.92      3.90 o 
   1   1   9     1698.16     1671.58     30.78 o 
   2   1   9      697.68      706.08     12.34 o 
   3   1   9      561.45      564.19     30.31 o 
   4   1   9      348.57      331.55     24.81 o 
   5   1   9      455.44      437.66     29.62 o 
   6   1   9      751.12      744.99     41.02 o 
   7   1   9      113.53      102.29     10.73 o 
  -8   2   9       12.86       27.97     12.75 o 
  -7   2   9     1994.17     1959.83     41.64 o 
  -6   2   9      122.71      129.86     10.73 o 
  -5   2   9     1042.29     1014.18     25.52 o 
  -4   2   9     1081.64     1105.33     48.70 o 
  -3   2   9     1592.87     1620.75     31.92 o 
  -2   2   9     1398.85     1378.83     35.41 o 
  -1   2   9     1600.56     1718.01     50.27 o 
   0   2   9      157.57      185.51      9.24 o 
   1   2   9       74.86       73.79     12.49 o 
   2   2   9     1282.05     1310.27     47.47 o 
   3   2   9       71.98       56.15     12.66 o 
   4   2   9      405.99      448.09     29.24 o 
   5   2   9      197.55      204.46     22.90 o 
   6   2   9      771.69      737.78     41.60 o 
   7   2   9       80.36       81.49     10.60 o 
  -8   3   9      884.39      827.18     26.41 o 
  -7   3   9      188.16      199.32     13.37 o 
  -6   3   9     3198.72     3085.38     53.80 o 
  -5   3   9      468.28      464.13     17.04 o 
  -4   3   9      978.37     1017.99     22.93 o 
  -3   3   9     1740.20     1731.79     27.82 o 
  -2   3   9     3911.49     3837.91     88.81 o 
  -1   3   9     1981.64     1961.12     56.87 o 
   0   3   9       70.02       70.88     12.48 o 
   1   3   9     2070.09     2113.56     63.74 o 
   2   3   9      288.92      274.45     22.26 o 
   3   3   9     1355.17     1307.96     51.21 o 
   4   3   9        0.81        5.19      9.43 o 
   5   3   9      472.98      436.07     31.36 o 
   6   3   9      143.75      120.89     20.01 o 
  -8   4   9      121.19      101.53     10.95 o 
  -7   4   9     2100.26     2073.14     61.98 o 
  -6   4   9       89.10       92.90      9.68 o 
  -5   4   9     1903.62     1889.20     69.87 o 
  -4   4   9      598.17      623.65     23.72 o 
  -3   4   9     2563.16     2483.68     66.35 o 
  -2   4   9     4741.75     4665.48    106.74 o 
  -1   4   9      255.77      266.97     20.46 o 
   0   4   9      756.68      751.92     35.38 o 
   1   4   9       80.27       56.46     12.67 o 
   2   4   9     3390.05     3273.29     90.14 o 
   3   4   9      117.42      154.68     19.58 o 
   4   4   9      593.75      602.19     36.29 o 
   5   4   9       68.54       70.48     16.74 o 
   6   4   9      496.43      538.11     37.85 o 
  -8   5   9       57.19       60.12      7.06 o 
  -7   5   9      100.57      107.42     13.34 o 
  -6   5   9     1547.65     1637.43     36.69 o 
  -5   5   9        0.05        5.47      3.53 o 
  -4   5   9     1504.48     1472.41     36.18 o 
  -3   5   9     1795.49     1802.19     57.08 o 
  -2   5   9     2498.91     2345.19     68.17 o 
  -1   5   9     2472.21     2281.86     68.40 o 
   0   5   9      480.17      456.92     29.15 o 
   1   5   9     3180.40     2888.91     83.31 o 
   2   5   9       66.08       61.50     14.23 o 
   3   5   9     1101.18     1108.88     50.22 o 
   4   5   9       25.38       26.88     12.60 o 
   5   5   9      490.09      525.66     36.64 o 
  -8   6   9       33.56       25.16      5.99 o 
  -7   6   9      604.49      648.11     16.57 o 
  -6   6   9        8.21       14.54     11.11 o 
  -5   6   9      853.07      904.47     28.96 o 
  -4   6   9        0.72       -1.52      7.61 o 
  -3   6   9      821.16      753.94     37.06 o 
  -2   6   9      624.34      609.46     33.73 o 
  -1   6   9     1988.88     1878.85     63.35 o 
   0   6   9      572.82      567.37     34.32 o 
   1   6   9      223.52      214.34     22.50 o 
   2   6   9     2244.48     2190.68     74.60 o 
   3   6   9      111.45      112.95     19.59 o 
   4   6   9      672.46      736.36     43.89 o 
  -7   7   9       30.72       16.10     13.01 o 
  -6   7   9      788.53      784.89     41.81 o 
  -5   7   9      112.53      126.43     13.36 o 
  -4   7   9      263.37      260.38     24.00 o 
  -3   7   9      134.79      130.95     18.96 o 
  -2   7   9     1138.21     1058.87     47.24 o 
  -1   7   9      372.05      370.60     28.75 o 
   0   7   9      758.84      688.65     39.24 o 
   1   7   9      963.12      937.55     47.13 o 
   2   7   9      120.55      116.11     20.24 o 
   3   7   9      864.06      907.12     48.79 o 
  -7   8   9       32.24        9.73     12.54 o 
  -6   8   9       10.98        0.61     10.90 o 
  -5   8   9      376.44      388.64     30.66 o 
  -4   8   9       49.23       34.23     13.89 o 
  -3   8   9      108.05      102.10     18.55 o 
  -2   8   9      318.12      301.78     27.16 o 
  -1   8   9      734.35      659.76     39.89 o 
   1   8   9       54.77       75.94     18.50 o 
   2   8   9      852.73      907.26     50.02 o 
  -6   9   9      528.87      583.20     27.76 o 
  -5   9   9      542.91      628.79     40.83 o 
  -4   9   9      736.96      713.73     42.59 o 
  -3   9   9       49.03       51.70     16.72 o 
  -2   9   9      618.55      574.68     38.72 o 
  -1   9   9       81.72       57.93     17.30 o 
   0   9   9       99.02       81.95     19.39 o 
   0 -10  10      519.46      564.11     37.71 o 
   1 -10  10       26.12       18.23      7.61 o 
   2 -10  10      400.65      378.97     17.90 o 
   3 -10  10      508.38      470.23     19.89 o 
   4 -10  10       73.04       84.75     10.63 o 
   5 -10  10       97.92       94.12     22.65 o 
  -1  -9  10     1075.17     1134.90     51.28 o 
   0  -9  10      155.81      178.93     22.79 o 
   1  -9  10      567.87      566.30     21.01 o 
   2  -9  10      201.18      190.80     15.48 o 
   3  -9  10      873.15      846.38     25.63 o 
   4  -9  10       43.51       31.13     12.51 o 
   5  -9  10      192.72      212.11     19.80 o 
   6  -9  10      342.34      307.54     16.42 o 
  -3  -8  10      417.85      465.65     24.90 o 
  -2  -8  10     1208.89     1306.20     54.87 o 
  -1  -8  10      369.47      366.52     29.63 o 
   0  -8  10     1874.80     1898.66     39.60 o 
   1  -8  10     1074.05     1021.25     27.33 o 
   2  -8  10     2957.24     2779.28     49.46 o 
   3  -8  10      181.14      187.83     13.21 o 
   4  -8  10     1453.66     1404.91     32.95 o 
   5  -8  10       54.50       58.25     15.63 o 
   6  -8  10      156.26      159.34     14.96 o 
   7  -8  10      517.27      503.17     60.74 o 
  -4  -7  10      447.59      475.18     26.21 o 
  -3  -7  10      230.84      238.73     19.85 o 
  -2  -7  10      291.55      297.58     14.69 o 
  -1  -7  10     1982.88     1937.57     64.15 o 
   0  -7  10      211.56      210.83     12.75 o 
   1  -7  10      303.50      289.61     14.11 o 
   2  -7  10        0.18       -1.44      6.97 o 
   3  -7  10     2199.51     2070.42     55.09 o 
   4  -7  10       68.80       59.52      7.96 o 
   5  -7  10     1618.61     1472.37     47.18 o 
   6  -7  10      372.66      344.52     16.00 o 
   7  -7  10      303.20      322.91     16.81 o 
  -5  -6  10      233.08      229.43     27.45 o 
  -4  -6  10      200.35      188.94     14.04 o 
  -3  -6  10      464.50      517.61     19.64 o 
  -2  -6  10      980.45      996.93     25.52 o 
  -1  -6  10       20.86       11.76      4.05 o 
   0  -6  10     1530.61     1540.44     32.42 o 
   1  -6  10      302.77      296.18     13.40 o 
   2  -6  10     1983.73     1899.30     36.43 o 
   3  -6  10      169.71      160.04     10.58 o 
   4  -6  10     2793.08     2720.17     51.15 o 
   5  -6  10       11.87        8.35      5.81 o 
   6  -6  10      519.73      522.64     26.49 o 
   7  -6  10      237.12      275.30     15.04 o 
   8  -6  10      822.28      910.67     27.43 o 
  -5  -5  10      271.94      297.04     30.98 o 
  -4  -5  10     1157.61     1193.60     31.43 o 
  -3  -5  10      256.80      239.96     13.37 o 
  -2  -5  10        7.42        4.41      4.73 o 
  -1  -5  10      642.77      618.57     29.41 o 
   0  -5  10      916.14      940.33     16.87 o 
   1  -5  10     1743.78     1766.12     41.88 o 
   2  -5  10        3.16       -4.64      6.43 o 
   3  -5  10     1688.38     1654.77     46.71 o 
   4  -5  10       54.44       49.10      7.06 o 
   5  -5  10     1872.04     1766.34     35.04 o 
   6  -5  10       86.15       93.92      9.28 o 
   7  -5  10      600.49      564.68     20.20 o 
   8  -5  10      758.27      745.63     30.42 o 
  -6  -4  10       47.12       35.83      9.14 o 
  -5  -4  10     1431.62     1398.41     68.55 o 
  -4  -4  10       44.33       51.77     14.48 o 
  -3  -4  10      868.39      835.96     23.31 o 
  -2  -4  10      204.51      207.90     11.20 o 
  -1  -4  10      427.43      447.10     15.95 o 
   0  -4  10     2941.11     2794.78     51.93 o 
   1  -4  10      851.66      842.93     13.64 o 
   2  -4  10      673.35      625.82     41.08 o 
   3  -4  10       16.97       16.86      5.32 o 
   4  -4  10     2002.13     1908.24     34.93 o 
   5  -4  10      146.69      156.91     14.42 o 
   6  -4  10      425.59      427.30     16.23 o 
   7  -4  10      798.01      853.36     37.00 o 
   8  -4  10      553.40      587.04     26.31 o 
  -6  -3  10       21.95       30.44     10.73 o 
  -5  -3  10        0.04       -0.03      5.92 o 
  -4  -3  10      949.41      930.92     25.97 o 
  -3  -3  10      301.48      317.81     14.14 o 
  -2  -3  10      155.63      160.80     13.17 o 
  -1  -3  10     1376.69     1377.59     27.24 o 
   0  -3  10     1199.26     1185.55     21.85 o 
   1  -3  10     1633.07     1626.92     20.32 o 
   2  -3  10       29.92       31.52      4.30 o 
   3  -3  10     1832.16     1824.71     32.30 o 
   4  -3  10       41.12       35.96      6.00 o 
   5  -3  10     4667.97     4628.79     65.05 o 
   6  -3  10      178.67      192.22     11.24 o 
   7  -3  10      545.87      641.94     25.93 o 
  -7  -2  10      243.58      234.92     38.21 o 
  -6  -2  10      182.70      190.94     14.15 o 
  -5  -2  10      554.47      567.61     28.03 o 
  -4  -2  10       49.81       55.84      7.93 o 
  -3  -2  10     2490.77     2429.06     43.00 o 
  -2  -2  10       56.96       56.47      6.54 o 
  -1  -2  10      476.23      499.72     15.14 o 
   0  -2  10      515.68      507.55     10.29 o 
   1  -2  10     1187.70     1164.12     20.71 o 
   2  -2  10      394.94      377.50     12.40 o 
   3  -2  10        9.82        9.34      4.06 o 
   4  -2  10     1362.71     1358.81     68.26 o 
   5  -2  10      470.13      491.13     15.52 o 
   6  -2  10      508.37      500.56     20.51 o 
  -7  -1  10      908.89      971.19     30.33 o 
  -6  -1  10      470.74      446.29     19.17 o 
  -5  -1  10      143.04      146.04     12.02 o 
  -4  -1  10     1715.81     1718.56     61.85 o 
  -3  -1  10      759.68      764.48     20.88 o 
  -2  -1  10      923.55      963.74     22.62 o 
  -1  -1  10        1.18       -3.06      2.93 o 
   0  -1  10     1016.30     1046.07     16.62 o 
   1  -1  10       85.59       92.20     19.76 o 
   2  -1  10     1203.84     1227.08     33.89 o 
   3  -1  10      389.32      399.16     11.18 o 
   4  -1  10       20.69       16.62      4.29 o 
  -7   0  10      404.39      411.47     18.94 o 
  -6   0  10      979.03      999.61     42.45 o 
  -5   0  10      746.89      733.54     28.04 o 
  -4   0  10      496.68      464.96     16.85 o 
  -3   0  10     2694.72     2665.96     45.34 o 
  -2   0  10      157.72      136.44      7.33 o 
  -1   0  10       53.35       67.82      6.52 o 
   0   0  10       25.64       14.82      8.10 o 
   1   0  10     2499.25     2565.51     34.78 o 
   2   0  10       10.40       15.15      3.31 o 
   3   0  10      217.86      223.40     16.87 o 
   4   0  10      463.65      451.73     29.35 o 
   5   0  10      173.91      178.85     21.26 o 
   6   0  10      341.53      336.79     28.20 o 
  -8   1  10      133.06      133.17     13.02 o 
  -7   1  10     1646.40     1582.52     78.87 o 
  -6   1  10      167.89      165.44     12.15 o 
  -5   1  10     1144.15     1075.35     27.58 o 
  -4   1  10     2784.64     2671.47     46.95 o 
  -3   1  10      729.94      806.42     17.26 o 
  -2   1  10     4544.46     4629.94     55.59 o 
  -1   1  10        3.21       -5.83      6.35 o 
   0   1  10     4102.07     4050.98     60.34 o 
   1   1  10       29.72       26.64      5.69 o 
   2   1  10     2665.68     2797.35     77.05 o 
   3   1  10        4.36       10.75      9.75 o 
   4   1  10      381.48      389.40     27.87 o 
   5   1  10      399.59      467.65     32.48 o 
   6   1  10      946.42      917.48     47.39 o 
   7   1  10      122.14      109.50     20.54 o 
  -8   2  10      498.96      507.34     21.68 o 
  -7   2  10      381.39      354.88     17.95 o 
  -6   2  10     1266.52     1228.27     33.96 o 
  -5   2  10     1189.80     1116.29     28.20 o 
  -4   2  10       57.23       64.88      7.82 o 
  -3   2  10     2448.35     2444.31     35.36 o 
  -2   2  10     2415.88     2412.31     53.84 o 
  -1   2  10     3661.63     3703.92     88.16 o 
   0   2  10      751.86      734.01     33.43 o 
   1   2  10     1357.90     1303.37     47.31 o 
   2   2  10       14.06       16.46      9.98 o 
   3   2  10     1044.96     1035.31     44.88 o 
   4   2  10      662.18      658.40     36.72 o 
   5   2  10      264.81      311.44     27.09 o 
   6   2  10      133.57      159.06     22.33 o 
  -8   3  10      114.57      128.55     22.99 o 
  -7   3  10      923.14      938.30     49.31 o 
  -6   3  10       92.86       97.77      9.91 o 
  -5   3  10      644.09      632.72     20.55 o 
  -4   3  10     1190.85     1192.43     28.43 o 
  -3   3  10      831.16      821.85     18.49 o 
  -2   3  10     2676.19     2632.33     69.85 o 
  -1   3  10      228.27      211.24     19.11 o 
   0   3  10     2478.05     2521.33     71.59 o 
   1   3  10      100.80       94.37     15.42 o 
   2   3  10     2448.15     2362.54     72.61 o 
   3   3  10        3.31       -1.28      8.97 o 
   4   3  10      452.23      461.93     31.92 o 
   5   3  10      448.55      437.94     32.91 o 
   6   3  10      626.43      655.49     41.97 o 
  -8   4  10      322.52      346.07     22.79 o 
  -7   4  10      103.02      109.08     11.32 o 
  -6   4  10     1250.87     1175.63     30.13 o 
  -5   4  10      510.53      507.66     22.69 o 
  -4   4  10       94.47       99.66      7.73 o 
  -3   4  10     1468.84     1427.69     48.12 o 
  -2   4  10     2521.77     2347.84     67.05 o 
  -1   4  10     2069.53     2071.23     63.57 o 
   0   4  10        0.63        4.48      8.73 o 
   1   4  10     2991.05     2981.74     84.69 o 
   2   4  10        8.82        0.49      9.19 o 
   3   4  10     3025.84     2856.70     86.92 o 
   4   4  10      462.85      442.60     32.55 o 
   5   4  10      848.59      884.94     47.42 o 
  -8   5  10       25.15       15.07      5.48 o 
  -7   5  10      274.82      294.60     11.75 o 
  -6   5  10        0.37        1.30      5.29 o 
  -5   5  10      980.99      848.55     41.84 o 
  -4   5  10      527.77      516.28     21.35 o 
  -3   5  10      524.57      503.61     28.97 o 
  -2   5  10     1470.64     1417.59     51.45 o 
  -1   5  10      189.60      186.32     19.58 o 
   0   5  10     1288.63     1270.25     50.90 o 
   1   5  10       18.85       21.59     11.20 o 
   2   5  10     1825.73     1720.36     64.12 o 
   3   5  10      171.25      174.41     22.83 o 
   4   5  10      507.34      518.30     36.33 o 
  -7   6  10        2.42        3.14     13.23 o 
  -6   6  10      616.33      634.46     37.80 o 
  -5   6  10      143.18      150.19     20.82 o 
  -4   6  10      104.13      116.44     16.70 o 
  -3   6  10      428.39      378.23     26.53 o 
  -2   6  10      518.53      530.53     32.11 o 
  -1   6  10      397.30      383.42     27.96 o 
   0   6  10      151.95      154.30     20.32 o 
   1   6  10     1849.65     1734.93     64.89 o 
   2   6  10       93.48      106.73     18.92 o 
   3   6  10      440.49      463.99     34.79 o 
   4   6  10       68.48       73.84     19.01 o 
  -7   7  10      379.34      429.68     33.76 o 
  -6   7  10      128.80      152.61     21.95 o 
  -5   7  10      545.92      539.88     24.44 o 
  -4   7  10       33.58       18.00     11.38 o 
  -3   7  10      113.01      102.06     17.60 o 
  -2   7  10      282.36      262.26     25.18 o 
  -1   7  10      597.75      519.43     34.23 o 
   0   7  10      206.21      195.52     24.02 o 
   1   7  10        1.47        2.55      9.56 o 
   2   7  10      754.42      779.18     45.30 o 
  -6   8  10      434.58      492.28     36.01 o 
  -5   8  10      191.35      222.67     17.70 o 
  -4   8  10      221.64      228.56     25.06 o 
  -3   8  10       12.64       10.49     12.65 o 
  -2   8  10      876.94      873.57     45.97 o 
  -1   8  10        2.26       -6.03     10.44 o 
   0   8  10      260.11      240.13     27.47 o 
   1   8  10      295.62      241.10     28.22 o 
  -4   9  10      391.27      407.70     33.27 o 
  -3   9  10      838.32      799.58     46.38 o 
  -2   9  10       43.29       44.54     16.08 o 
  -1   9  10      366.13      355.87     31.88 o 
   2 -10  11      521.49      508.36     22.67 o 
   3 -10  11      739.48      736.98     25.31 o 
  -1  -9  11       10.88       27.62     14.14 o 
   0  -9  11      865.62      802.90     43.95 o 
   1  -9  11      135.02      134.05     25.16 o 
   2  -9  11     1027.27     1012.55     54.24 o 
   3  -9  11      485.20      473.65     19.46 o 
   4  -9  11      748.50      764.31     25.09 o 
   5  -9  11      227.70      205.02     20.05 o 
  -2  -8  11        8.31       25.65     13.79 o 
  -1  -8  11     1767.78     1832.42     66.37 o 
   0  -8  11        1.24       11.01     12.56 o 
   1  -8  11      579.12      586.39     26.77 o 
   2  -8  11       25.02       35.76      7.87 o 
   3  -8  11     1599.54     1557.40     88.94 o 
   4  -8  11      240.40      220.62     13.58 o 
   5  -8  11      137.28      125.38     11.60 o 
   6  -8  11      512.27      548.39     21.40 o 
  -3  -7  11      329.35      280.09     15.77 o 
  -2  -7  11     1437.05     1480.28     34.53 o 
  -1  -7  11       84.01      116.46     19.21 o 
   0  -7  11      329.04      313.37     18.92 o 
   1  -7  11      390.92      365.55     16.17 o 
   2  -7  11     1290.76     1268.14     30.35 o 
   3  -7  11      559.26      548.00     19.58 o 
   4  -7  11     2025.58     1974.92     40.07 o 
   5  -7  11      271.86      274.48     14.78 o 
   6  -7  11      508.37      488.14     20.82 o 
   7  -7  11      891.94      948.79     28.21 o 
  -4  -6  11      204.39      208.40     14.52 o 
  -3  -6  11      176.94      173.93     17.68 o 
  -2  -6  11       21.39       16.64      6.22 o 
  -1  -6  11     2196.30     2170.29     54.36 o 
   0  -6  11      106.75       92.33     13.16 o 
   1  -6  11      589.75      563.83     19.03 o 
   2  -6  11      468.38      424.84     34.68 o 
   3  -6  11     2134.70     2022.01     38.99 o 
   4  -6  11      128.70      125.85     10.27 o 
   5  -6  11      773.85      746.19     22.52 o 
   6  -6  11      407.24      450.34     18.31 o 
   7  -6  11      326.82      342.74     16.76 o 
  -5  -5  11      363.20      406.82     20.01 o 
  -4  -5  11       46.97       45.69      9.10 o 
  -3  -5  11      186.63      195.36     12.77 o 
  -2  -5  11      618.32      594.75     19.48 o 
  -1  -5  11       32.57       29.35      5.76 o 
   0  -5  11     1020.79     1001.03     19.44 o 
   1  -5  11        6.44        6.74     10.04 o 
   2  -5  11     1064.56      989.40     24.23 o 
   3  -5  11      683.83      635.31     19.48 o 
   4  -5  11     1088.59     1071.17     26.10 o 
   5  -5  11      107.28      131.61     10.31 o 
   6  -5  11      130.75      115.08     10.24 o 
   7  -5  11      812.68      894.78     25.85 o 
  -5  -4  11      163.81      149.54     13.38 o 
  -4  -4  11     1235.85     1266.79     48.51 o 
  -3  -4  11       10.18        5.60      5.53 o 
  -2  -4  11      174.56      180.29     11.03 o 
  -1  -4  11     1151.41     1122.72     25.08 o 
   0  -4  11      760.95      709.07     37.76 o 
   1  -4  11      670.86      654.41     12.36 o 
   2  -4  11        0.89       -0.37      4.27 o 
   3  -4  11      712.49      735.84     37.95 o 
   4  -4  11       62.09       57.86      7.44 o 
   5  -4  11      632.40      642.24     19.96 o 
   6  -4  11      360.80      396.96     34.22 o 
   7  -4  11      421.57      401.45     41.68 o 
  -6  -3  11      476.67      468.58     21.18 o 
  -5  -3  11     1205.64     1146.26     62.63 o 
  -4  -3  11        1.23        3.60      5.49 o 
  -3  -3  11      747.63      726.19     21.79 o 
  -2  -3  11       30.92       36.26      6.17 o 
  -1  -3  11      834.63      860.88     21.18 o 
   0  -3  11      987.21      987.53     19.00 o 
   1  -3  11      145.29      148.86     15.31 o 
   2  -3  11        2.78        0.03      3.36 o 
   3  -3  11       92.36      100.50      8.02 o 
   4  -3  11     2001.70     1937.30     46.74 o 
   5  -3  11       50.21       54.39      7.24 o 
   6  -3  11      249.45      241.26     12.55 o 
  -6  -2  11      248.68      253.19     16.68 o 
  -5  -2  11        3.40        0.86      8.41 o 
  -4  -2  11     2150.75     2111.14     41.99 o 
  -3  -2  11      138.11      150.34     11.40 o 
  -2  -2  11     1571.51     1518.80     31.24 o 
  -1  -2  11      298.89      311.82     12.66 o 
   0  -2  11     2207.51     2185.38     31.19 o 
   1  -2  11      612.26      600.52     16.72 o 
   2  -2  11      458.05      469.99     14.13 o 
   3  -2  11      698.02      714.61     33.02 o 
   4  -2  11      488.31      470.31     24.75 o 
   5  -2  11     1032.10     1038.14     38.47 o 
  -7  -1  11      344.96      367.36     19.41 o 
  -6  -1  11      371.59      386.19     18.63 o 
  -5  -1  11     1575.02     1525.99     35.68 o 
  -4  -1  11       56.00       55.66      7.88 o 
  -3  -1  11     3271.69     3211.92     69.86 o 
  -2  -1  11       46.87       48.07      6.51 o 
  -1  -1  11     1026.87     1054.89     20.05 o 
   0  -1  11      656.95      644.26     16.67 o 
   1  -1  11     2485.47     2487.65     45.34 o 
   2  -1  11      233.68      223.30      8.70 o 
   3  -1  11       51.25       61.58      7.54 o 
   4  -1  11      749.00      763.20     39.76 o 
  -7   0  11      338.46      378.96     19.25 o 
  -6   0  11      433.37      455.86     19.61 o 
  -5   0  11       96.64      110.62     10.12 o 
  -4   0  11     3216.01     3187.95     85.48 o 
  -3   0  11      112.26      108.70      9.27 o 
  -2   0  11      653.62      659.46     15.66 o 
  -1   0  11       21.42       19.98      6.66 o 
   0   0  11     2638.19     2684.77     46.68 o 
   1   0  11      766.36      773.27     31.59 o 
   2   0  11      335.20      355.85     25.71 o 
   3   0  11      132.21      133.15     18.09 o 
   4   0  11      216.97      165.54     20.63 o 
   5   0  11      559.00      543.42     35.33 o 
   6   0  11       97.34      111.07     19.72 o 
  -7   1  11      420.23      411.35     19.56 o 
  -6   1  11      233.68      232.59     14.18 o 
  -5   1  11      778.79      786.54     23.97 o 
  -4   1  11      108.59      112.18      9.74 o 
  -3   1  11     4559.76     4461.11     67.93 o 
  -2   1  11      529.76      540.80     14.72 o 
  -1   1  11      929.51      925.50     36.36 o 
   0   1  11      952.95      916.28     23.33 o 
   1   1  11     4026.51     4012.86     98.98 o 
   2   1  11      304.70      300.60     24.03 o 
   3   1  11      521.89      495.79     31.25 o 
   4   1  11      848.48      797.77     41.45 o 
   5   1  11      675.93      700.66     40.65 o 
   6   1  11      594.93      520.70     36.73 o 
  -7   2  11      586.78      587.72     37.77 o 
  -6   2  11      267.90      280.08     15.64 o 
  -5   2  11      111.03       88.80      9.58 o 
  -4   2  11     2170.45     2044.74     73.69 o 
  -3   2  11      429.13      454.90     13.85 o 
  -2   2  11     3304.96     2680.39    377.31 o 
  -1   2  11       37.17       29.39     10.33 o 
   0   2  11     5665.78     5612.24    126.49 o 
   1   2  11     1064.35     1077.41     44.29 o 
   2   2  11     1462.27     1488.67     55.34 o 
   3   2  11      370.41      360.17     27.94 o 
   4   2  11      299.30      302.37     27.04 o 
   5   2  11      847.77      797.51     44.38 o 
   6   2  11      381.71      359.50     32.65 o 
  -7   3  11      202.19      194.51     14.29 o 
  -6   3  11      394.38      405.02     18.21 o 
  -5   3  11      270.65      268.25     20.36 o 
  -4   3  11       15.68       18.94      6.15 o 
  -3   3  11     1969.98     1958.64     42.53 o 
  -2   3  11      317.22      344.27     23.28 o 
  -1   3  11     1799.07     1749.08     56.77 o 
   0   3  11      513.15      481.98     29.17 o 
   1   3  11     2428.20     2430.64     74.41 o 
   2   3  11      137.63      120.35     18.00 o 
   3   3  11     1088.67     1106.39     50.16 o 
   4   3  11     1501.82     1467.18     60.42 o 
   5   3  11      412.42      484.47     35.53 o 
  -7   4  11      461.89      491.57     20.71 o 
  -6   4  11        5.57        6.35      6.49 o 
  -5   4  11        5.23        1.54      5.18 o 
  -4   4  11      289.14      321.21     25.84 o 
  -3   4  11      327.43      335.54     23.38 o 
  -2   4  11      563.08      570.42     30.64 o 
  -1   4  11        7.19       12.30      8.96 o 
   0   4  11      513.34      530.61     31.98 o 
   1   4  11      400.90      358.89     27.82 o 
   2   4  11     1754.70     1696.83     63.34 o 
   3   4  11      634.41      584.23     37.01 o 
   4   4  11      258.43      305.10     29.06 o 
   5   4  11      604.60      632.19     41.75 o 
  -7   5  11       50.71       63.33      9.98 o 
  -6   5  11      837.32      859.12     50.32 o 
  -5   5  11       39.10       29.45     12.75 o 
  -4   5  11      223.31      215.88     15.04 o 
  -3   5  11      521.29      543.69     31.18 o 
  -2   5  11      344.27      330.85     24.79 o 
  -1   5  11      275.44      260.39     23.01 o 
   0   5  11       40.24       62.88     14.44 o 
   1   5  11     1248.66     1188.48     51.95 o 
   2   5  11      214.27      244.14     25.92 o 
   3   5  11      951.33      937.08     48.74 o 
   4   5  11      107.71      148.14     23.32 o 
  -7   6  11      779.88      849.51     46.73 o 
  -6   6  11       77.99      123.45     21.65 o 
  -5   6  11      435.84      449.20     33.10 o 
  -4   6  11       45.32        1.97      9.29 o 
  -3   6  11      134.30      122.26     17.77 o 
  -2   6  11      231.58      205.97     22.52 o 
  -1   6  11      385.81      390.62     29.14 o 
   0   6  11      398.45      378.98     29.36 o 
   1   6  11       83.92       63.50     15.98 o 
   2   6  11      166.14      172.87     23.60 o 
   3   6  11       11.02        8.00     11.81 o 
  -6   7  11      792.31      839.53     46.74 o 
  -5   7  11       74.24       73.55     18.13 o 
  -4   7  11      338.62      367.91     28.80 o 
  -3   7  11      209.85      204.63     23.25 o 
  -2   7  11     1042.35     1023.48     48.90 o 
  -1   7  11       75.73       81.37     17.55 o 
   0   7  11      125.29      112.97     19.74 o 
   1   7  11      577.88      534.94     37.56 o 
   2   7  11        0.41        6.96     11.70 o 
  -5   8  11     1114.57     1147.38     61.51 o 
  -4   8  11       74.71       56.77     16.69 o 
  -3   8  11      529.01      508.46     35.43 o 
  -2   8  11       86.24       97.56     20.01 o 
  -1   8  11     1057.33     1052.79     53.45 o 
   0   8  11      240.11      215.20     26.63 o 
   1  -9  12      438.09      504.47     30.23 o 
   2  -9  12      407.56      407.98     19.15 o 
   3  -9  12     1323.75     1367.01     89.48 o 
   4  -9  12      380.69      370.55     18.42 o 
  -1  -8  12       41.33       44.23     16.53 o 
   0  -8  12      840.38      949.82     47.10 o 
   1  -8  12      411.94      413.68     18.32 o 
   2  -8  12      262.71      268.06     15.05 o 
   3  -8  12      299.76      325.55     16.52 o 
   4  -8  12      282.94      309.43     16.59 o 
   5  -8  12      397.71      446.17     19.59 o 
  -2  -7  12        2.72        9.43     11.93 o 
  -1  -7  12     1146.99     1135.82     50.69 o 
   0  -7  12      133.84      172.41     21.67 o 
   1  -7  12       78.14       66.87      9.61 o 
   2  -7  12      444.48      447.32     18.21 o 
   3  -7  12      716.66      694.72     22.52 o 
   4  -7  12     1108.11     1087.57     28.99 o 
   5  -7  12        1.03       11.50      6.73 o 
   6  -7  12      553.80      584.99     22.07 o 
  -3  -6  12      272.41      249.43     15.14 o 
  -2  -6  12      503.68      538.01     19.41 o 
  -1  -6  12       62.34       80.76     16.37 o 
   0  -6  12      759.06      792.81     39.72 o 
   1  -6  12      107.07      107.01      9.88 o 
   2  -6  12      783.58      737.40     37.55 o 
   3  -6  12      406.24      428.65     17.34 o 
   4  -6  12      793.51      773.12     23.26 o 
   5  -6  12      131.87      143.42     11.46 o 
   6  -6  12       10.62        5.11      6.26 o 
  -4  -5  12      793.79      839.54     27.04 o 
  -3  -5  12      175.47      151.90     11.77 o 
  -2  -5  12       61.05       64.65      8.22 o 
  -1  -5  12     1191.82     1179.14     23.57 o 
   0  -5  12      315.10      309.26     25.16 o 
   1  -5  12      546.24      547.50     18.60 o 
   2  -5  12      152.14      147.81     10.50 o 
   3  -5  12      894.84      899.96     30.37 o 
   4  -5  12       66.17       73.61      8.63 o 
   5  -5  12      253.52      249.20     13.68 o 
   6  -5  12      654.96      685.57     22.37 o 
   7  -5  12       72.70       81.86     10.42 o 
  -5  -4  12      758.50      790.76     33.36 o 
  -4  -4  12       19.83       10.34      6.73 o 
  -3  -4  12      423.24      472.30     18.46 o 
  -2  -4  12      145.28      153.63     10.76 o 
  -1  -4  12      667.70      656.09     27.11 o 
   0  -4  12     1085.33     1072.10     28.89 o 
   1  -4  12      304.49      310.43     13.59 o 
   2  -4  12      580.58      579.40     23.02 o 
   3  -4  12       74.07       83.57     16.35 o 
   4  -4  12      785.07      849.23     22.92 o 
   5  -4  12        9.44        1.41      5.44 o 
   6  -4  12       69.47       74.67      8.87 o 
  -5  -3  12        8.70       17.79      7.30 o 
  -4  -3  12     2268.57     2372.31     47.26 o 
  -3  -3  12      167.27      158.17     11.31 o 
  -2  -3  12      309.36      327.53     14.40 o 
  -1  -3  12     1078.87     1040.18     24.81 o 
   0  -3  12      871.68      887.50     18.64 o 
   1  -3  12       77.05       73.93      7.78 o 
   2  -3  12       60.22       59.78      7.31 o 
   3  -3  12      696.27      703.03     28.53 o 
   4  -3  12       63.55       60.44     11.85 o 
   5  -3  12      956.12     1002.12     24.59 o 
  -6  -2  12       25.14       31.09      8.54 o 
  -5  -2  12      947.76     1021.38     29.75 o 
  -4  -2  12       43.69       37.47      7.90 o 
  -3  -2  12     1740.06     1679.96     35.82 o 
  -2  -2  12      461.86      443.63     20.21 o 
  -1  -2  12     1103.17     1102.53     25.56 o 
   0  -2  12     1675.15     1618.53     26.54 o 
   1  -2  12      491.36      482.89     13.03 o 
   2  -2  12      439.62      423.56     14.01 o 
   3  -2  12       51.41       64.45     12.32 o 
   4  -2  12      302.08      263.30     14.60 o 
  -6  -1  12      261.21      244.31     15.83 o 
  -5  -1  12       49.64       60.11      9.32 o 
  -4  -1  12     2117.69     2051.49     41.97 o 
  -3  -1  12        3.56       -0.46      4.78 o 
  -2  -1  12     1705.73     1633.56     33.67 o 
  -1  -1  12     1611.30     1626.24     33.31 o 
   0  -1  12     1865.60     1863.46     31.76 o 
   1  -1  12      601.03      584.33     20.32 o 
   2  -1  12      596.74      611.68     14.49 o 
   3  -1  12     1611.09     1609.73     59.33 o 
   4  -1  12       30.20       36.36     13.50 o 
  -6   0  12        0.25        6.30      6.42 o 
  -5   0  12     1487.12     1452.03     35.22 o 
  -4   0  12        0.41       -2.03      5.23 o 
  -3   0  12     3515.96     3369.13     56.64 o 
  -2   0  12      184.02      177.28     11.12 o 
  -1   0  12     1344.12      891.42     35.59 o 
   0   0  12     1457.88     1518.61     33.36 o 
   1   0  12     3395.29     3284.05     87.38 o 
   2   0  12     3590.33     3643.54     96.95 o 
   3   0  12       12.84       14.47     10.69 o 
   4   0  12     1568.71     1533.16     60.39 o 
   5   0  12      284.77      246.70     26.52 o 
   6   0  12      455.11      469.45     35.20 o 
  -7   1  12       82.14       81.47     11.43 o 
  -6   1  12       79.24       84.79     10.15 o 
  -5   1  12        2.76        1.57      5.62 o 
  -4   1  12      971.41      987.21     26.96 o 
  -3   1  12       10.59       25.28      6.73 o 
  -2   1  12      133.72      143.96      8.72 o 
  -1   1  12      913.19      850.29     35.85 o 
   0   1  12     1815.44     1885.94     59.59 o 
   1   1  12     1107.43     1106.91     45.16 o 
   2   1  12     1137.81     1101.44     46.92 o 
   3   1  12     1268.87     1300.66     53.77 o 
   4   1  12       78.01       77.45     17.10 o 
   5   1  12     1653.94     1628.85     66.15 o 
   6   1  12        2.14        5.33     11.87 o 
  -7   2  12      286.07      279.49     17.07 o 
  -6   2  12       59.21       45.31      8.68 o 
  -5   2  12      235.06      262.20     14.54 o 
  -4   2  12        1.13       -4.91      4.37 o 
  -3   2  12     1741.89     1712.70     36.57 o 
  -2   2  12       18.90       19.47      8.26 o 
  -1   2  12      846.31      909.30     39.11 o 
   0   2  12      376.30      412.31     27.01 o 
   1   2  12     1528.29     1552.42     56.66 o 
   2   2  12      157.92      151.82     20.43 o 
   3   2  12       80.95       93.03     17.57 o 
   4   2  12     1203.26     1311.84     57.56 o 
   5   2  12      401.63      446.85     34.76 o 
  -7   3  12      494.15      519.04     22.05 o 
  -6   3  12       88.89       81.66     10.26 o 
  -5   3  12        2.92       -2.71      5.18 o 
  -4   3  12      697.67      730.72     23.34 o 
  -3   3  12      192.17      184.30     17.59 o 
  -2   3  12      630.75      619.04     31.99 o 
  -1   3  12       37.87       21.61     10.41 o 
   0   3  12      734.00      724.66     37.29 o 
   1   3  12      352.87      328.82     26.83 o 
   2   3  12      489.45      528.80     34.00 o 
   3   3  12      519.73      514.83     35.20 o 
   4   3  12      124.73      107.13     19.72 o 
   5   3  12      859.69      910.29     50.26 o 
  -7   4  12       17.59       11.61      7.40 o 
  -6   4  12      511.70      514.45     21.22 o 
  -5   4  12       74.21       62.23      9.30 o 
  -4   4  12      120.11      140.02     20.55 o 
  -3   4  12      478.50      477.22     21.04 o 
  -2   4  12      314.65      341.83     25.26 o 
  -1   4  12       48.78       68.57     14.43 o 
   0   4  12      224.79      237.93     22.74 o 
   1   4  12      603.15      607.14     36.78 o 
   2   4  12      100.38      106.09     18.86 o 
   3   4  12      146.27      146.91     22.10 o 
   4   4  12      549.98      559.39     39.56 o 
  -6   5  12       11.48       17.84     13.19 o 
  -5   5  12      350.01      353.82     29.92 o 
  -4   5  12      262.51      281.05     26.70 o 
  -3   5  12      610.60      623.38     34.53 o 
  -2   5  12      755.54      721.03     37.99 o 
  -1   5  12       25.09       10.30      9.75 o 
   0   5  12      670.49      689.82     39.13 o 
   1   5  12       32.99       36.37     14.01 o 
   2   5  12     1096.50     1102.02     53.04 o 
   3   5  12       69.84       86.52     19.76 o 
  -6   6  12     1345.65     1371.16     60.54 o 
  -5   6  12       29.55       15.89     12.63 o 
  -4   6  12      269.75      260.35     18.06 o 
  -3   6  12      370.99      387.87     29.24 o 
  -2   6  12     1075.20     1082.85     49.04 o 
  -1   6  12      201.24      133.91     20.15 o 
   0   6  12      151.28      142.48     20.99 o 
   1   6  12      541.36      555.02     38.12 o 
   2   6  12       35.70       34.47     14.54 o 
  -5   7  12      686.32      762.92     45.63 o 
  -4   7  12      281.29      290.75     27.09 o 
  -3   7  12      637.00      673.49     40.22 o 
  -2   7  12      126.08       88.82     18.59 o 
  -1   7  12      840.77      864.73     47.32 o 
   0   7  12      441.49      407.48     34.30 o 
   0  -8  13       26.19       49.54     16.75 o 
   1  -8  13      548.09      529.97     21.54 o 
   2  -8  13      889.08      936.20     28.21 o 
   3  -8  13      303.03      306.32     16.58 o 
   4  -8  13      294.81      269.98     22.83 o 
  -2  -7  13      698.69      832.39     46.25 o 
  -1  -7  13        1.57        3.17     12.35 o 
   0  -7  13       24.86       22.05     14.23 o 
   1  -7  13        8.00        6.20      6.48 o 
   2  -7  13      187.04      165.33     12.76 o 
   3  -7  13      467.20      485.10     25.64 o 
   4  -7  13       75.63       83.60     10.25 o 
   5  -7  13      395.33      378.84     32.02 o 
  -3  -6  13      245.88      233.74     16.77 o 
  -2  -6  13       73.15       67.38     17.86 o 
  -1  -6  13     1249.05     1294.78     54.03 o 
   0  -6  13       56.81       69.70     16.86 o 
   1  -6  13      108.36      121.22     10.85 o 
   2  -6  13      342.69      361.73     16.53 o 
   3  -6  13      937.42      949.59     27.27 o 
   4  -6  13      157.90      163.68     12.21 o 
   5  -6  13        8.65        5.50      6.49 o 
  -4  -5  13      176.08      168.79     22.18 o 
  -3  -5  13      335.70      355.96     17.31 o 
  -2  -5  13     1163.48     1184.80     29.60 o 
  -1  -5  13      212.93      198.16     12.17 o 
   0  -5  13      643.24      664.99     36.13 o 
   1  -5  13       31.15       35.46      7.27 o 
   2  -5  13      456.75      495.13     21.40 o 
   3  -5  13       88.31       82.33      8.94 o 
   4  -5  13      378.46      375.72     27.83 o 
   5  -5  13       20.90       15.77      7.80 o 
   6  -5  13       16.37       13.44      7.22 o 
  -4  -4  13      916.88      957.23     48.61 o 
  -3  -4  13      160.19      182.60     12.78 o 
  -2  -4  13      493.91      476.02     18.20 o 
  -1  -4  13     1548.76     1551.55     28.30 o 
   0  -4  13      476.49      453.27     19.57 o 
   1  -4  13      702.07      702.31     20.93 o 
   2  -4  13       16.03       15.27      5.94 o 
   3  -4  13      941.87      941.15     24.29 o 
   4  -4  13       40.22       42.25      7.38 o 
   5  -4  13       10.08       11.39      6.16 o 
  -5  -3  13      685.41      719.09     56.28 o 
  -4  -3  13       60.63       47.86      8.93 o 
  -3  -3  13      218.18      243.13     24.47 o 
  -2  -3  13      631.79      598.54     19.92 o 
  -1  -3  13      823.58      859.70     20.03 o 
   0  -3  13     2457.22     2426.26     35.86 o 
   1  -3  13      124.47      146.34      8.43 o 
   2  -3  13      853.32      874.82     29.03 o 
   3  -3  13       19.75       20.08      5.68 o 
   4  -3  13     2099.90     2023.96     37.42 o 
  -5  -2  13      290.45      283.87     24.09 o 
  -4  -2  13     1015.77     1003.45     33.70 o 
  -3  -2  13      471.55      422.64     17.69 o 
  -2  -2  13      612.32      634.28     20.54 o 
  -1  -2  13     2915.18     2902.96     55.41 o 
   0  -2  13      578.58      594.98     21.49 o 
   1  -2  13      898.09      929.93     26.40 o 
   2  -2  13        2.86       -2.72      3.53 o 
  -6  -1  13      278.37      276.06     17.31 o 
  -5  -1  13      498.24      498.20     20.95 o 
  -4  -1  13      157.08      178.10     13.00 o 
  -3  -1  13      662.39      674.52     21.90 o 
  -2  -1  13      491.88      498.83     18.19 o 
  -1  -1  13      568.95      596.11     19.23 o 
   0  -1  13     1568.34     1609.55     30.09 o 
   1  -1  13      344.54      360.88     13.93 o 
   2  -1  13     1462.69     1468.09     55.86 o 
   3  -1  13      158.53      152.70     20.31 o 
  -6   0  13      326.33      343.98     18.43 o 
  -5   0  13      245.34      216.67     14.56 o 
  -4   0  13     1131.16     1111.52     52.70 o 
  -3   0  13       14.12       15.65      9.11 o 
  -2   0  13      229.14      217.77     12.96 o 
  -1   0  13      995.52      914.90    106.84 o 
   0   0  13      477.52      523.09     21.59 o 
   1   0  13      740.62      768.63     38.19 o 
   2   0  13      157.64      194.02     21.83 o 
   3   0  13     1994.88     1980.65     70.07 o 
   4   0  13        1.25        5.05     12.28 o 
   5   0  13      744.64      788.59     45.83 o 
  -6   1  13      151.19      180.56     17.93 o 
  -5   1  13      658.45      655.82     23.72 o 
  -4   1  13        8.36        4.96      5.83 o 
  -3   1  13      563.33      512.70     19.32 o 
  -2   1  13      423.10      395.28     27.65 o 
  -1   1  13      160.85      156.41     20.38 o 
   0   1  13     1098.99     1189.55     47.16 o 
   1   1  13     1735.82     1574.48     57.53 o 
   2   1  13     1188.35     1148.09     50.02 o 
   3   1  13        7.91       32.27     13.51 o 
   4   1  13     1205.35     1181.32     54.98 o 
   5   1  13       32.78       34.38     15.03 o 
  -6   2  13        6.51        2.09      6.72 o 
  -5   2  13        0.42        2.06      6.72 o 
  -4   2  13      445.73      445.53     19.43 o 
  -3   2  13       51.20       53.32     14.70 o 
  -2   2  13      424.44      333.98     59.90 o 
  -1   2  13      235.46      242.03     21.44 o 
   0   2  13      545.63      523.03     31.39 o 
   1   2  13       77.04       59.79     14.83 o 
   2   2  13       29.99        6.87     10.41 o 
   3   2  13      601.76      586.11     37.52 o 
   4   2  13        1.44       12.83     12.14 o 
  -6   3  13      228.84      230.88     15.60 o 
  -5   3  13      364.90      354.68     17.38 o 
  -4   3  13       81.32       97.99     17.78 o 
  -3   3  13      536.48      521.17     33.67 o 
  -2   3  13      249.54      256.07     22.35 o 
  -1   3  13      266.73      259.11     23.19 o 
   0   3  13      363.80      368.60     28.10 o 
   1   3  13      283.17      294.24     25.98 o 
   2   3  13       68.85       61.76     16.45 o 
   3   3  13       13.59       11.88     12.82 o 
   4   3  13      627.75      642.36     42.47 o 
  -6   4  13      227.29      215.88     15.57 o 
  -5   4  13       84.54       72.97     18.17 o 
  -4   4  13      781.79      752.93     42.12 o 
  -3   4  13      397.62      418.73     31.04 o 
  -2   4  13      349.23      340.81     25.63 o 
  -1   4  13        4.34        3.36      9.80 o 
   0   4  13      601.81      573.88     36.13 o 
   1   4  13       13.40       15.94     12.38 o 
   2   4  13      503.13      503.80     35.81 o 
   3   4  13      246.53      226.68     27.51 o 
  -5   5  13      545.08      558.10     38.30 o 
  -4   5  13      118.93      156.29     23.51 o 
  -3   5  13      863.74      901.85     43.24 o 
  -2   5  13      144.50      146.67     19.56 o 
  -1   5  13      186.84      196.01     23.02 o 
   0   5  13        0.16      -10.00      9.24 o 
   1   5  13     1021.76     1113.35     53.65 o 
   2   5  13       52.24       12.74     12.51 o 
  -4   6  13     1043.93     1113.36     54.24 o 
  -3   6  13      658.26      642.25     38.04 o 
  -2   6  13      964.90      962.53     47.41 o 
  -1   6  13      173.89      168.39     22.53 o 
   0   6  13     1039.24     1049.61     52.58 o 
   1   6  13        0.03       12.82     12.73 o 
  -2   7  13      252.20      237.44     26.92 o 
   0  -7  14       89.36      137.66     22.88 o 
   1  -7  14      518.16      479.85     39.77 o 
   2  -7  14      173.43      164.49     23.74 o 
   3  -7  14      467.57      472.45     19.66 o 
  -2  -6  14     1036.82     1047.74     51.71 o 
  -1  -6  14        0.10        6.93     11.89 o 
   0  -6  14      123.63      134.90     21.24 o 
   1  -6  14       47.67       55.01     15.48 o 
   2  -6  14      551.31      564.25     20.98 o 
   3  -6  14      159.90      182.58     13.52 o 
   4  -6  14      355.27      370.30     26.77 o 
  -3  -5  14      329.59      337.32     17.44 o 
  -2  -5  14      156.19      173.62     11.02 o 
  -1  -5  14     1696.29     1711.85     62.75 o 
   0  -5  14       34.11       35.47     13.71 o 
   1  -5  14      784.52      732.69     22.99 o 
   2  -5  14      459.57      456.05     50.58 o 
   3  -5  14      974.20      990.14     27.03 o 
   4  -5  14       49.92       40.22     10.65 o 
   5  -5  14       86.57      109.99     10.78 o 
  -3  -4  14       77.15       98.14     13.27 o 
  -2  -4  14     1397.34     1474.31     34.25 o 
  -1  -4  14       47.12       66.06      7.40 o 
   0  -4  14     1543.40     1551.63     55.74 o 
   1  -4  14      124.01      134.65     15.42 o 
   2  -4  14     1284.42     1322.03     30.28 o 
   3  -4  14      112.74      128.72     10.41 o 
   4  -4  14      806.26      832.37     29.07 o 
  -4  -3  14       77.11       65.18      9.71 o 
  -3  -3  14      124.54      132.11     11.47 o 
  -2  -3  14       11.86       21.32      6.47 o 
  -1  -3  14     1716.55     1760.08     31.12 o 
   0  -3  14      171.74      200.60     14.23 o 
   1  -3  14      633.31      752.06     36.17 o 
   2  -3  14      163.72      174.65     11.22 o 
   3  -3  14      948.47      994.62     24.93 o 
  -4  -2  14      375.34      377.00     36.63 o 
  -3  -2  14       40.18       43.32      7.94 o 
  -2  -2  14      971.00      979.31     26.66 o 
  -1  -2  14      567.67      568.27     16.60 o 
   0  -2  14     2303.77     2243.20     46.49 o 
   1  -2  14       58.52       43.60      8.60 o 
  -5  -1  14      198.38      196.99     14.91 o 
  -4  -1  14      603.80      574.83     22.17 o 
  -3  -1  14      145.84      154.31     17.26 o 
  -2  -1  14       30.29       68.83     15.26 o 
  -1  -1  14     1046.38     1052.75     46.86 o 
   0  -1  14      157.87      152.98     18.76 o 
   1  -1  14      679.84      702.64     35.42 o 
   2  -1  14       90.12       99.85     17.61 o 
  -5   0  14      567.18      577.73     23.47 o 
  -4   0  14        3.86        1.19      6.20 o 
  -3   0  14      183.64      221.75     13.99 o 
  -2   0  14       11.99        6.46      6.04 o 
  -1   0  14      233.14      205.29     47.05 o 
   0   0  14      482.84      481.27     38.38 o 
   1   0  14       66.74       69.95     16.04 o 
   2   0  14      301.32      341.48     28.71 o 
   3   0  14       75.58       88.31     18.37 o 
   4   0  14      602.50      638.52     41.71 o 
  -5   1  14        0.09       -6.52      6.17 o 
  -4   1  14      925.18      928.20     28.19 o 
  -3   1  14      117.27       92.67     10.35 o 
  -2   1  14       97.25       71.25     15.98 o 
  -1   1  14      261.66      259.03     16.59 o 
   0   1  14      486.87      521.30     32.33 o 
   1   1  14      364.72      394.82     29.03 o 
   2   1  14       15.58       13.95     11.47 o 
   3   1  14      496.53      552.84     37.28 o 
   4   1  14       19.38       10.82     12.74 o 
  -5   2  14      391.56      394.74     24.81 o 
  -4   2  14       82.63       91.06     10.81 o 
  -3   2  14     1423.18     1282.29     55.01 o 
  -2   2  14      144.13      116.88     19.01 o 
  -1   2  14      413.73      379.39     27.08 o 
   0   2  14      124.23      102.73     16.95 o 
   1   2  14      537.74      559.46     35.68 o 
   2   2  14       85.37      106.45     19.17 o 
   3   2  14       16.14       15.60     12.81 o 
  -5   3  14       10.68       21.11      8.27 o 
  -4   3  14     1130.73     1116.41     53.00 o 
  -3   3  14      194.79      204.53     24.10 o 
  -2   3  14      358.61      347.66     19.62 o 
  -1   3  14       48.32       38.26     13.12 o 
   0   3  14      817.91      848.31     43.57 o 
   1   3  14       48.79       38.41     13.49 o 
   2   3  14      329.36      361.86     30.80 o 
   3   3  14      411.08      414.88     34.70 o 
  -5   4  14      440.03      498.40     36.70 o 
  -4   4  14      220.12      272.79     29.03 o 
  -3   4  14     1585.51     1640.27     65.43 o 
  -2   4  14        6.69        0.16      9.72 o 
  -1   4  14      698.43      739.24     40.72 o 
   0   4  14      136.44      140.37     21.47 o 
   1   4  14      735.20      783.42     45.17 o 
   2   4  14       52.43       62.94     17.88 o 
  -4   5  14     1526.25     1585.44     66.52 o 
  -3   5  14      146.71      123.87     21.77 o 
  -2   5  14      832.92      830.23     43.91 o 
  -1   5  14       76.04       73.76     17.39 o 
   0   5  14      627.57      565.47     38.87 o 
   1   5  14       10.40       10.42     12.53 o 
   0  -6  15       33.65       33.76     15.84 o 
   1  -6  15      257.18      255.78     27.22 o 
   2  -6  15      608.18      633.33     22.96 o 
  -1  -5  15        0.36        5.99     12.83 o 
   0  -5  15      492.69      544.19     35.93 o 
   1  -5  15      283.50      272.03     25.68 o 
   2  -5  15     1147.59     1207.32     30.75 o 
   3  -5  15      457.44      480.14     19.40 o 
  -2  -4  15       30.80       35.96      7.28 o 
  -1  -4  15      954.75     1019.13     47.21 o 
   0  -4  15        7.47        7.54     12.29 o 
   1  -4  15     1234.09     1127.58     47.83 o 
   2  -4  15     1012.22     1051.41     27.54 o 
   3  -4  15      869.11      882.34     25.01 o 
  -3  -3  15       34.48       29.14      7.89 o 
  -2  -3  15      750.22      835.20     28.15 o 
  -1  -3  15        3.13       -0.82      4.94 o 
   0  -3  15      440.82      468.93     30.85 o 
   1  -3  15       18.21       -6.16      9.85 o 
   2  -3  15      564.96      632.45     25.45 o 
  -3  -2  15      259.82      287.38     16.15 o 
  -2  -2  15        2.69        6.95      6.35 o 
  -1  -2  15      865.34      949.79     30.34 o 
   0  -2  15        8.34        1.65      6.84 o 
  -4  -1  15       21.93        6.91     11.41 o 
  -3  -1  15      124.24      126.64     11.56 o 
  -2  -1  15      360.76      355.32     22.44 o 
  -1  -1  15      102.51      125.34     18.60 o 
   0  -1  15      434.21      463.05     30.71 o 
   1  -1  15        0.02       -5.28      8.70 o 
  -4   0  15      586.61      575.55     22.95 o 
  -3   0  15       10.25       14.17      8.84 o 
  -2   0  15      286.97      309.58     27.22 o 
  -1   0  15      738.41      713.30     39.32 o 
   0   0  15      236.32      270.81     17.30 o 
   1   0  15      115.75      114.44     19.84 o 
   2   0  15       37.85       40.18     14.35 o 
   3   0  15      567.37      614.21     40.98 o 
  -4   1  15        1.13       -3.17      5.97 o 
  -3   1  15      108.60      102.81     18.98 o 
  -2   1  15        1.14       -1.85     10.44 o 
  -1   1  15      224.51      245.72     24.62 o 
   0   1  15       94.16      115.75     18.63 o 
   1   1  15      328.55      347.97     29.31 o 
   2   1  15      385.35      405.85     33.12 o 
   3   1  15       34.60       31.38     15.21 o 
  -4   2  15     1488.49     1495.60     63.24 o 
  -3   2  15      185.54      152.82     22.37 o 
  -2   2  15      409.50      464.20     34.00 o 
  -1   2  15      820.90      802.48     29.66 o 
   0   2  15      722.22      794.90     42.42 o 
   1   2  15      107.73      139.48     20.98 o 
   2   2  15      101.30       89.53     19.55 o 
  -4   3  15        0.03        8.83     12.47 o 
  -3   3  15     1215.91     1285.21     57.88 o 
  -2   3  15      216.41      228.91     26.45 o 
  -1   3  15      664.85      721.98     40.63 o 
   0   3  15      461.51      413.42     32.11 o 
   1   3  15      380.91      458.05     34.79 o 
  -3   4  15       19.90       45.87     16.95 o 
  -1   4  15      295.86      265.91     26.87 o 
   0   4  15      735.98      780.38     44.45 o 
   0  -4  16      150.68      161.97     22.65 o 
   1  -4  16      288.07      290.69     27.19 o 
   2  -4  16      446.45      470.60     32.21 o 
  -1  -3  16      554.31      613.82     36.96 o 
   0  -3  16        0.15       -8.71     11.18 o 
  -2  -2  16      322.85      310.93     14.43 o 
  -1  -2  16       52.99       72.31     16.48 o 
  -2  -1  16      114.67      113.99     19.34 o 
  -1  -1  16      677.83      767.14     41.80 o 
   0  -1  16       69.22       76.29     16.54 o 
  -2   0  16      644.78      684.10     40.43 o 
  -1   0  16      278.99      274.95     26.66 o 
   0   0  16      350.87      345.89     20.50 o 
   1   0  16        0.17       -4.04      7.71 o 
   2   0  16      192.54      200.12     26.34 o 
  -2   1  16      217.57      202.11     25.38 o 
  -1   1  16      827.65      887.39     46.70 o 
   0   1  16      290.11      297.48     20.15 o 
   1   1  16      606.51      580.43     39.23 o 
  -2   2  16      606.67      581.96     38.99 o 
  -1   2  16      530.79      531.70     37.02 o 
   0   2  16      707.29      771.64     44.33 o 
                                                 
